# Supplementary material for: The Circular RNA Profiles of Colorectal Tumor Metastatic Cells
Source: Front Genet. 2018 Feb 9;9:34. doi: 10.3389/fgene.2018.00034 (PMC5811837; doi:10.3389/fgene.2018.00034)
Supplement: Supplementary file 1 [file Table1.XLSX]

## Sheet: Table S1
	Table S1 Statistics of visible tumors in nude mice by intrasplenic injections
	Group	Liver/n	Spleen	Pancreas	Kidney	Lung
	NCM460	0/8	0/8	0/8	0/8	0/8
	SW480	2/8	4/8	0/8	0/8	0/8
	SW620	7/7	7/7	2/7	0/7	0/7
