# Supplementary material for: The Circular RNA Profiles of Colorectal Tumor Metastatic Cells
Source: Front Genet. 2018 Feb 9;9:34. doi: 10.3389/fgene.2018.00034 (PMC5811837; doi:10.3389/fgene.2018.00034)
Supplement: Supplementary file 2 [file Table2.XLSX]

## Sheet: Table S2
	Table S2 Summary of raw data (Gb) of circRNAs and mRNAs from SW620 and its primary tumor and normal cell lines by this study
	Cell line	circRNA-seq data				RNA-Seq data
		R1	R2	R3	Total	R1	R2	R3	Total
	SW480	26.7	29.2	30.7	86.5	9.2	8.7	8.8	26.6
	SW620	27.4	20.1	20.9	68.5	9.6	8.6	8	26.1
	NCM460	20	21.5	25.2	66.7	11.1	9.9	7.6	28.6
