# Supplementary material for: The Circular RNA Profiles of Colorectal Tumor Metastatic Cells
Source: Front Genet. 2018 Feb 9;9:34. doi: 10.3389/fgene.2018.00034 (PMC5811837; doi:10.3389/fgene.2018.00034)
Supplement: Supplementary file 3 [file Table3.XLSX]

## Sheet: Table S3
	Descriptions
	Known circRNAs	circRNAs have already been collected by databases such as cirBase, circRNADb, TSCD, Circ2Traits.
	Specific expression	circRNAs only express in the corresponding line among the three lines.
	Total	total identified circRNAs here mean unique circRNAs in two CRC lines (SW480 and SW620) and three lines (SW480, SW620 and NCM460).
	Table S3 Summary of circRNAs identified from the three lines
	Line	Total number	circRNAs/per Gb	Known circRNAs	Newly identified	Specific expression
	SW480	14043	162.3	11797	2246	3843
	SW620	14128	206.2	11894	2234	3746
	NCM460	25329	379.7	19392	5937	13410
	Total (CRC)	20552	/	16,545 (80.5%)	4,007 (19.5%)	8633
	Total	33962	/	25,042 (73.7%)	8,920 (26.3%)	22043
