# Supplementary material for: The Circular RNA Profiles of Colorectal Tumor Metastatic Cells
Source: Front Genet. 2018 Feb 9;9:34. doi: 10.3389/fgene.2018.00034 (PMC5811837; doi:10.3389/fgene.2018.00034)
Supplement: Supplementary file 4 [file Table4.xlsx]

## Sheet: Table S4
	Header descriptions
	Position	Position of circRNA (chromosome:start|end)	n = 33962
	Type	Type of circRNA
	NCM460	SRPBM of circRNA in NCM460 (sample-1,sample-2,sample-3)	n = 25329
	SW480	SRPBM of circRNA in SW480 (sample-1,sample-2,sample-3)	n = 14043
	SW620	SRPBM of circRNA in SW620 (sample-1,sample-2,sample-3)	n = 14128
	Log2FC_C	Log2 Fold Change of circRNA (NCM460/SW480,NCM460/SW620, SW480/SW620)
	Diff_C	circRNA: If |log2FC| >= 1 and adjusted P-value < 0.05 then it is Y else N (NCM460/SW480,NCM460/SW620, SW480/SW620)
	Parent gene	Parent gene of circRNA
	Log2FC_G	Log2 Fold Change of parent gene (NCM460/SW480,NCM460/SW620, SW480/SW620)
	Diff_G	Parent gene: If |log2FC| >= 1 and adjusted P-value < 0.05 then it is Y else N (NCM460/SW480,NCM460/SW620, SW480/SW620)
	Cancer gene	The parent gene of circRNA is cancer related (The cancer gene census is from COSMIC)	n = 2007
	Known circRNA	The circRNA was identified by previous studies (cirBase/circRNADb/TSCD/Circ2Traits)	n = 25042
	Table S4 CircRNAs identified from the three cell lines by this study
	Position	Type	NCM460	SW480	SW620	Log2FC_C	Diff_C	Parent gene	Log2FC_G	Diff_G	Cancer gene	Known circRNA	CRC-related	Identified by
	11:70659828|70661678	exon	0.33,0.20,0.32	6.74,8.00,8.50	9.33,22.67,13.84	-5.28,-6.57,-1.28	Y,Y,Y	SHANK2	-8.67,-8.24,0.47	Y,Y,N	N	Y	Y	NONE
	17:83035035|83048785	exon	22.98,17.29,15.10	0.00,0.00,0.00	1.60,2.13,1.63	9.14,2.32,-6.06	Y,Y,Y	B3GNTL1	0.83,-1.17,-2.01	N,Y,Y	N	Y	Y	NONE
	1:18918362|18919773	exon	0.00,0.00,0.00	13.70,13.28,9.25	0.89,5.72,3.36	-9.07,-7.44,1.59	Y,Y,Y	IFFO2|RP13-279N23.2	-1.48,-1.40,0.07	Y,Y,N	N	N	Y	NONE
	5:176943335|176951577	exon	0.00,0.00,0.00	16.07,17.12,13.32	2.85,5.81,7.49	-9.42,-8.29,1.21	Y,Y,Y	UIMC1	-0.35,-0.44,-0.10	N,N,N	N	Y	Y	NONE
	3:138570318|138572984	exon	61.10,59.53,67.28	15.06,22.73,9.25	2.02,2.03,3.65	1.42,3.60,2.17	Y,Y,Y	CEP70	-2.01,-1.09,0.90	Y,Y,N	N	Y	Y	NONE
	1:247138716|247159813	exon	35.51,35.27,35.48	1.87,5.02,2.63	4.75,9.01,10.76	2.88,1.18,-1.67	Y,Y,Y	ZNF124	0.46,-0.98,-1.44	N,N,Y	N	Y	Y	NONE
	20:63789821|63790790	exon	1.96,2.65,5.39	28.76,39.39,28.07	4.93,8.53,4.90	-3.83,-1.84,2.00	Y,Y,Y	ZBTB46	-0.84,0.19,1.02	N,N,Y	N	Y	Y	NONE
	5:34179013|34182867	exon	0.00,0.00,0.86	6.67,7.00,2.88	13.67,21.90,14.89	-4.19,-6.11,-1.99	Y,Y,Y	RP11-1023L17.1	-0.06,-2.64,-2.55	N,Y,Y	N	Y	Y	NONE
	2:72718103|72733118	exon	194.97,191.27,205.20	44.04,49.89,37.57	10.70,13.18,16.53	1.57,2.87,1.32	Y,Y,Y	EXOC6B	0.83,1.95,1.11	N,Y,Y	N	Y	Y	NONE
	4:102304317|102315830	exon	70.04,74.27,71.38	21.52,22.27,18.19	4.63,2.71,2.11	1.20,3.27,2.10	Y,Y,Y	SLC39A8	0.71,1.24,0.52	N,Y,N	N	Y	Y	Zheng et al., 2016
	22:25375813|25381578	exon	13.40,16.01,13.15	2.87,2.11,1.56	32.74,35.85,35.65	2.11,-2.32,-4.38	Y,Y,Y	LRP5L	1.12,-2.34,-3.47	Y,Y,Y	N	Y	Y	NONE
	1:165679442|165683110	exon	7.84,7.96,5.39	1.94,0.93,2.19	0.00,0.00,0.00	1.42,7.17,4.85	Y,Y,Y	ALDH9A1	0.95,1.05,0.09	N,Y,N	N	Y	Y	NONE
	3:80631231|80633971	intergenic	0.00,0.00,0.00	3.59,8.99,6.88	1.01,2.23,1.15	-8.16,-6.33,1.77	Y,Y,Y	NONE	NONE	N,N,N	N	N	Y	NONE
	7:74356410|74357477	exon	1.09,2.16,1.73	19.37,23.66,12.50	6.18,3.20,5.09	-4.02,-2.61,1.38	Y,Y,Y	CLIP2	-4.23,-2.75,1.47	Y,Y,Y	N	Y	Y	NONE
	17:28163543|28172618	exon	4.79,2.95,5.71	6.81,8.66,7.94	0.48,0.00,0.19	-1.41,2.82,4.17	Y,Y,Y	NLK	-2.32,-0.49,1.81	Y,N,Y	N	Y	Y	NONE
	7:155763809|155774647	exon	1.63,1.57,0.75	0.00,0.00,0.00	1.54,4.17,3.46	4.97,-2.05,-6.93	Y,Y,Y	RBM33	-0.12,-0.60,-0.48	N,N,N	N	Y	Y	NONE
	11:46493608|46512813	exon	34.75,36.84,35.37	10.47,5.75,5.69	1.60,3.29,1.92	1.69,3.00,1.31	Y,Y,Y	AMBRA1	1.03,0.87,-0.18	Y,N,N	N	Y	Y	NONE
	6:20781145|20846178	exon	0.00,0.00,0.00	2.30,1.59,1.19	4.81,5.81,6.92	-6.13,-8.50,-2.15	Y,Y,Y	CDKAL1	1.05,-0.62,-1.68	Y,N,Y	N	Y	Y	NONE
	8:130358017|130401970	exon	1.74,2.16,1.94	7.46,6.54,6.00	0.00,0.00,0.00	-2.35,5.18,7.24	Y,Y,Y	ASAP1	-3.06,0.16,3.20	Y,N,Y	N	Y	Y	NONE
	20:63775678|63790790	exon	8.39,8.65,8.41	99.99,113.27,99.72	13.67,19.67,10.86	-4.22,-1.81,2.40	Y,Y,Y	ZBTB46	-0.84,0.19,1.02	N,N,Y	N	Y	Y	NONE
	1:214390988|214398001	exon	2.07,2.65,3.02	5.38,5.95,4.63	0.00,0.00,0.00	-1.62,5.63,6.91	Y,Y,Y	PTPN14	0.37,2.74,2.36	N,Y,Y	N	Y	Y	NONE
	4:84896911|84932363	exon	6.64,7.27,11.11	1.22,2.91,3.25	0.18,0.00,0.00	1.12,5.34,3.87	Y,Y,Y	WDFY3	-0.83,0.18,0.99	N,N,N	N	Y	Y	NONE
	4:153270335|153276130	exon	7.30,9.04,12.18	2.01,3.57,3.56	0.30,0.00,0.00	1.02,4.87,3.54	Y,Y,Y	TRIM2	-3.35,0.63,3.97	Y,N,Y	N	Y	Y	NONE
	21:15014344|15043574	exon	130.05,112.97,108.91	31.71,44.21,24.38	5.23,12.50,14.61	1.23,2.54,1.32	Y,Y,Y	NRIP1	-1.90,-1.12,0.76	Y,Y,N	N	Y	Y	NONE
	3:98849461|98881767	exon	1.63,3.24,2.59	74.46,72.56,59.71	15.09,22.28,24.02	-5.36,-3.98,1.39	Y,Y,Y	DCBLD2	-6.04,-4.61,1.42	Y,Y,Y	N	Y	Y	NONE
	10:114487958|114491878	exon	2.72,3.34,3.56	4.45,5.62,4.56	0.00,0.00,0.00	-1.19,5.97,6.78	Y,Y,Y	ABLIM1	-2.07,0.26,2.32	Y,N,Y	N	Y	Y	NONE
	12:8713811|8714041	exon	8.50,7.17,10.24	1.36,3.24,0.94	0.12,0.00,0.00	1.64,5.87,3.64	Y,Y,Y	RIMKLB	1.09,4.31,3.20	Y,Y,Y	N	Y	Y	NONE
	7:128641203|128648982	intergenic	0.00,0.00,0.00	13.70,13.22,14.38	1.66,3.39,2.69	-9.27,-7.22,2.08	Y,Y,Y	NONE	NONE	N,N,N	N	Y	Y	NONE
	12:65326826|65369026	exon	11.55,12.08,12.08	1.58,3.96,3.19	0.18,0.00,0.67	1.42,4.31,2.77	Y,Y,Y	MSRB3	0.72,1.66,0.93	N,Y,N	N	N	Y	NONE
	2:226906793|226914351	exon	0.00,0.00,0.00	2.87,1.32,0.63	4.52,4.17,8.36	-5.98,-8.44,-2.15	Y,Y,Y	RHBDD1	-8.85,-9.58,-0.83	Y,Y,N	N	Y	Y	NONE
	1:93642304|93674941	exon	26.58,24.07,20.27	5.95,6.61,4.88	0.48,0.00,0.96	1.43,4.49,2.95	Y,Y,Y	BCAR3	0.53,3.35,2.81	N,Y,Y	N	Y	Y	NONE
	10:115120185|115129535	exon	1.52,2.75,3.56	7.89,11.37,6.19	0.00,0.00,0.00	-2.26,5.64,7.55	Y,Y,Y	ATRNL1	-2.06,3.91,5.50	Y,Y,Y	N	Y	Y	NONE
	16:4332215|4333519	exon	1.63,2.65,2.16	4.59,5.42,3.06	0.00,0.00,0.00	-1.57,5.34,6.59	Y,Y,Y	PAM16|GLIS2	0.44,-1.13,-1.56	N,Y,Y	N	Y	Y	NONE
	11:68347847|68348243	exon	3.59,7.07,3.02	11.98,11.43,9.69	107.91,109.09,109.92	-1.84,-5.55,-3.71	Y,Y,Y	LRP5	-1.36,-2.71,-1.36	Y,Y,Y	N	Y	Y	NONE
	2:205440370|205440672	exon	19.82,20.63,18.44	1.87,3.30,1.25	0.00,0.00,0.00	2.61,8.64,5.26	Y,Y,Y	PARD3B	-1.36,3.78,5.10	Y,Y,Y	N	Y	Y	NONE
	19:48633444|48633655	exon	2.51,2.16,2.05	7.03,5.62,5.56	0.00,0.00,0.00	-2.02,5.40,7.11	Y,Y,Y	DBP	1.01,3.48,2.44	Y,Y,Y	N	Y	Y	NONE
	3:172112452|172226947	exon	13.07,11.79,13.69	2.01,2.11,1.69	0.00,0.00,0.00	2.12,8.04,5.12	Y,Y,Y	FNDC3B	-0.11,1.86,1.95	N,Y,Y	N	Y	Y	NONE
	3:196391813|196403019	exon	112.84,80.75,91.76	26.97,36.81,28.32	4.75,13.56,11.34	1.03,2.36,1.34	Y,Y,Y	UBXN7	-0.67,-0.50,0.16	N,N,N	N	Y	Y	NONE
	8:130358017|130361771	exon	13.94,11.40,14.66	32.71,44.01,34.01	0.53,0.00,0.00	-2.07,4.08,5.27	Y,Y,Y	ASAP1	-3.06,0.16,3.20	Y,N,Y	N	Y	Y	Zheng et al., 2016
	3:138570318|138572932	exon	0.00,0.00,0.00	31.92,26.23,21.07	5.47,9.88,8.84	-10.14,-8.92,1.36	Y,Y,Y	CEP70	-2.01,-1.09,0.90	Y,Y,N	N	Y	Y	NONE
	2:36441258|36442735	exon	23.85,29.18,24.48	8.03,8.52,7.69	0.00,0.00,0.00	1.08,9.03,7.51	Y,Y,Y	CRIM1	-0.68,4.65,5.31	N,Y,Y	N	Y	Y	NONE
	9:89065529|89077903	exon	1.31,2.26,0.97	0.00,0.00,0.00	4.69,3.10,1.44	5.24,-2.14,-6.84	Y,Y,Y	SHC3	-0.35,-4.12,-3.74	N,Y,Y	N	Y	Y	NONE
	9:14146689|14179780	exon	5.55,4.22,3.34	6.74,11.10,5.88	0.00,0.00,0.00	-1.42,6.45,7.45	Y,Y,Y	NFIB	-1.24,3.50,4.71	Y,Y,Y	Y	Y	Y	NONE
	3:183379297|183389779	exon	26.69,20.83,20.70	3.51,6.01,5.38	0.00,0.00,0.00	1.58,8.84,6.81	Y,Y,Y	MCF2L2	-0.34,2.32,2.60	N,Y,Y	N	Y	Y	NONE
	7:42148226|42172686	exon	0.98,0.98,2.05	6.31,6.21,6.63	0.00,0.00,0.00	-2.84,4.53,7.19	Y,Y,Y	GLI3	-4.93,3.33,8.24	Y,Y,Y	N	Y	Y	NONE
	19:1031071|1032696	exon	6.97,7.56,6.69	9.04,14.08,7.38	15.98,17.15,18.06	-1.09,-2.29,-1.17	Y,Y,Y	CNN2	-2.00,-1.36,0.62	Y,Y,N	N	Y	Y	NONE
	7:155503021|155509097	exon	0.00,0.00,0.00	3.08,3.57,1.31	3.51,6.20,6.34	-6.84,-8.32,-1.35	Y,Y,Y	CNPY1	-8.79,-8.81,-0.02	Y,Y,N	N	Y	Y	NONE
	14:80497469|80530886	exon	27.88,27.61,28.90	7.89,10.24,3.81	1.60,2.71,2.21	1.37,2.70,1.34	Y,Y,Y	CEP128	-0.32,-0.62,-0.31	N,N,N	N	Y	Y	NONE
	7:42148226|42148468	exon	8.50,5.70,4.64	72.02,83.40,68.77	0.00,0.00,0.00	-4.16,6.99,10.42	Y,Y,Y	GLI3	-4.93,3.33,8.24	Y,Y,Y	N	Y	Y	NONE
	14:65455621|65458207	intron	7.84,4.81,3.88	1.08,1.78,1.44	0.00,0.00,0.00	1.32,6.79,4.47	Y,Y,Y	FUT8	-1.55,-1.34,0.20	Y,Y,N	N	N	Y	NONE
	9:21476899|21477292	exon	6.64,7.17,5.93	2.65,1.92,0.81	0.00,0.00,0.00	1.30,7.07,4.88	Y,Y,Y	MIR31HG	2.65,2.99,0.27	Y,Y,N	N	Y	Y	NONE
	2:170682395|170683059	exon	0.00,0.00,0.00	12.91,13.68,9.19	21.81,23.35,38.63	-9.05,-10.68,-1.60	Y,Y,Y	AC007277.3	-7.61,-9.03,-1.54	Y,Y,Y	N	N	Y	NONE
	7:30355728|30366295	exon	14.38,10.71,15.20	4.73,3.30,3.06	0.24,0.00,0.00	1.25,5.68,4.24	Y,Y,Y	ZNRF2	-0.61,0.44,1.03	N,N,Y	N	Y	Y	NONE
	6:158573420|158589782	exon	13.40,16.80,13.48	3.37,3.57,5.69	18.84,15.21,12.88	1.16,-1.20,-2.28	Y,Y,Y	TMEM181	-0.58,-1.72,-1.15	N,Y,Y	N	Y	Y	NONE
	7:3619080|3642105	exon	3.59,3.63,3.88	22.67,19.76,19.76	0.00,0.00,0.00	-3.08,6.20,8.77	Y,Y,Y	SDK1	-3.32,6.60,9.27	Y,Y,Y	N	Y	Y	NONE
	15:89113725|89116521	exon	19.06,17.98,20.49	48.42,41.17,39.01	37.20,46.02,52.66	-1.76,-2.24,-0.46	Y,Y,N	ABHD2	-2.36,-2.36,-0.02	Y,Y,N	N	Y	Y	NONE
	3:172112452|172133546	exon	20.59,15.72,22.43	5.88,7.34,6.19	0.24,1.45,0.86	0.99,3.64,2.63	N,Y,Y	FNDC3B	-0.11,1.86,1.95	N,Y,Y	N	Y	Y	NONE
	18:9931810|9937066	exon	114.15,116.12,111.82	28.33,33.04,21.13	9.86,14.34,15.57	1.47,2.12,0.68	Y,Y,N	VAPA	1.01,1.65,0.63	Y,Y,N	N	Y	Y	NONE
	3:67495798|67508903	exon	33.66,29.37,30.73	14.20,8.39,12.75	2.79,4.07,3.75	0.78,2.14,1.37	N,Y,Y	SUCLG2	-0.67,-0.01,0.65	N,N,N	N	Y	Y	NONE
	16:70463169|70463774	exon	4.90,2.65,3.77	6.31,9.78,4.88	7.31,11.63,11.24	-1.46,-2.37,-0.89	Y,Y,N	FUK	0.46,-1.01,-1.48	N,Y,Y	N	Y	Y	NONE
	10:5785142|5800705	exon	9.26,15.03,17.79	24.32,22.40,17.82	17.53,39.72,33.44	-1.20,-2.02,-0.81	Y,Y,N	GDI2	-1.43,-1.62,-0.20	Y,Y,N	N	Y	Y	NONE
	3:197104903|197119530	exon	109.46,106.20,119.90	177.97,177.96,157.92	24.07,51.83,38.34	-1.22,0.61,1.84	Y,N,Y	DLG1	-2.28,-1.13,1.14	Y,Y,Y	N	Y	Y	NONE
	9:85618983|85633374	exon	30.39,29.28,31.92	14.42,15.60,13.69	0.30,0.00,1.63	0.47,4.34,3.72	N,Y,Y	AGTPBP1	-0.75,3.15,3.87	N,Y,Y	N	Y	Y	NONE
	4:6923373|6924111	exon	8.17,7.07,8.09	10.54,8.06,7.38	14.86,14.92,25.17	-0.75,-2.23,-1.45	N,Y,Y	TBC1D14	-1.54,-1.72,-0.19	Y,Y,N	N	Y	Y	NONE
	13:32517857|32527532	exon	78.42,73.48,80.98	40.10,38.72,29.95	8.91,13.95,17.30	0.50,1.57,1.09	N,Y,Y	N4BP2L2	-0.71,-0.45,0.25	N,N,N	N	Y	Y	NONE
	11:110136663|110137414	exon	7.08,6.78,8.84	8.97,10.57,10.19	0.42,1.84,1.63	-0.99,1.67,2.66	N,Y,Y	ZC3H12C	-0.91,0.38,1.28	N,N,Y	N	Y	Y	NONE
	9:109106508|109108570	exon	16.23,16.31,18.65	7.32,7.73,6.00	2.20,3.49,2.11	0.69,1.70,1.03	N,Y,Y	TMEM245	-0.60,0.52,1.10	N,N,Y	N	Y	Y	NONE
	5:168488602|168494650	exon	20.37,17.29,19.52	6.96,7.93,5.38	0.89,1.55,1.54	0.90,2.86,1.96	N,Y,Y	RARS	-0.03,0.42,0.44	N,N,N	N	Y	Y	Zheng et al., 2016
	12:28305649|28307749	exon	129.29,125.25,137.80	15.92,19.76,13.94	18.90,22.96,22.48	2.39,1.59,-0.77	Y,Y,N	CCDC91	0.16,0.80,0.63	N,N,N	N	Y	Y	NONE
	2:147972739|147982081	exon	23.96,22.20,19.52	7.53,10.31,7.81	1.19,1.45,3.17	0.76,2.53,1.79	N,Y,Y	ORC4	-1.28,-0.81,0.46	Y,N,N	N	Y	Y	NONE
	5:170878097|170896115	exon	56.75,51.58,45.18	10.90,10.24,10.50	2.67,6.69,3.65	1.67,2.62,0.96	Y,Y,N	RANBP17	-0.32,1.07,1.38	N,Y,Y	Y	Y	Y	NONE
	14:54702062|54702580	exon	8.93,11.49,13.80	16.21,15.27,11.88	0.00,0.00,0.00	-0.93,7.87,8.29	N,Y,Y	SAMD4A	-1.94,3.49,5.41	Y,Y,Y	N	Y	Y	NONE
	3:197115927|197119530	exon	65.13,65.13,68.90	59.54,60.07,53.08	6.60,17.54,14.99	-0.39,1.44,1.85	N,Y,Y	DLG1	-2.28,-1.13,1.14	Y,Y,Y	N	Y	Y	NONE
	5:95763508|95783963	exon	16.12,13.85,13.15	5.88,5.22,4.88	0.42,1.74,1.83	0.83,2.56,1.72	N,Y,Y	RHOBTB3|GLRX	0.46,1.61,1.14	N,Y,Y	N	Y	Y	NONE
	6:158580940|158589782	exon	43.35,41.75,30.52	14.49,16.59,14.57	35.36,38.95,45.26	0.74,-1.06,-1.78	N,Y,Y	TMEM181	-0.58,-1.72,-1.15	N,Y,Y	N	Y	Y	NONE
	8:127890589|127890998	exon	131.47,118.57,110.31	187.65,148.29,144.48	31.91,43.89,46.22	-1.02,0.57,1.61	Y,N,Y	PVT1	-0.11,1.95,2.04	N,Y,Y	N	Y	Y	NONE
	5:171183195|171205612	exon	33.76,35.76,38.71	20.80,16.39,13.82	3.98,7.36,4.04	0.49,1.83,1.35	N,Y,Y	RANBP17	-0.32,1.07,1.38	N,Y,Y	Y	Y	Y	NONE
	20:21365421|21368590	exon	3.92,2.65,4.85	7.96,9.45,5.50	8.02,12.21,15.57	-1.58,-2.60,-0.99	Y,Y,N	XRN2	-1.37,-1.52,-0.16	Y,Y,N	N	Y	Y	NONE
	6:87215903|87218731	exon	36.92,31.53,37.09	38.30,53.73,32.82	6.95,10.85,8.55	-0.83,1.01,1.85	N,Y,Y	ZNF292	-3.38,-2.29,1.08	Y,Y,Y	N	Y	Y	NONE
	12:116230533|116237705	intron	48.69,36.35,43.89	41.60,41.90,39.14	3.62,11.24,8.94	-0.53,1.54,2.08	N,Y,Y	MED13L	-1.13,0.42,1.54	Y,N,Y	N	Y	Y	Zheng et al., 2016
	2:58221942|58232112	exon	69.38,61.10,69.98	19.08,24.52,17.26	32.80,52.90,59.09	1.12,-0.49,-1.59	Y,N,Y	FANCL	-1.38,-2.11,-0.74	Y,Y,N	N	Y	Y	Zheng et al., 2016
	10:87767673|87776427	exon	10.13,10.12,6.90	2.87,4.16,2.44	8.74,14.53,10.28	0.93,-1.28,-2.18	N,Y,Y	ATAD1	1.31,-0.28,-1.60	Y,N,Y	N	Y	Y	NONE
	7:677229|711527	exon	33.22,36.74,40.33	155.08,140.16,114.78	48.19,57.65,62.07	-2.49,-1.62,0.89	Y,Y,N	PRKAR1B	-1.30,-0.84,0.44	Y,N,N	N	Y	Y	NONE
	7:100023419|100024307	exon	12.42,12.28,11.97	46.34,51.68,42.45	19.73,30.03,31.04	-2.53,-2.11,0.44	Y,Y,N	ZKSCAN1	-1.91,-1.39,0.51	Y,Y,N	N	Y	Y	NONE
	7:1898200|1936897	exon	9.91,9.82,8.63	28.19,22.01,22.51	7.84,13.08,11.15	-1.95,-1.14,0.83	Y,Y,N	MAD1L1	-0.31,0.45,0.75	N,N,N	N	Y	Y	NONE
	4:6923373|6967424	exon	10.24,9.23,7.44	17.72,12.75,10.75	9.27,22.86,26.14	-1.20,-2.00,-0.78	Y,Y,N	TBC1D14	-1.54,-1.72,-0.19	Y,Y,N	N	Y	Y	NONE
	22:29636751|29642285	exon	35.73,36.64,35.48	16.28,15.99,10.00	2.32,5.43,3.07	0.77,2.37,1.61	N,Y,Y	NF2	-0.61,0.48,1.08	N,N,Y	Y	Y	Y	NONE
	2:147972739|147975975	exon	31.70,29.08,26.53	4.09,7.60,3.25	5.11,9.20,8.07	1.97,1.00,-0.94	Y,Y,N	ORC4	-1.28,-0.81,0.46	Y,N,N	N	Y	Y	NONE
	4:87195324|87195690	exon	50.54,48.24,53.59	4.16,5.88,7.06	8.85,12.40,18.64	2.52,0.97,-1.52	Y,N,Y	KLHL8	0.58,-0.48,-1.06	N,N,Y	N	Y	Y	Zheng et al., 2016
	2:134250050|134270550	intron	0.00,0.00,0.00	1.87,2.51,4.50	0.53,2.13,1.54	-7.09,-6.15,0.84	Y,Y,N	MGAT5	-5.61,-2.82,2.78	Y,Y,Y	N	Y	Y	NONE
	1:1256992|1257310	exon	4.47,2.95,2.59	7.68,3.04,4.31	7.19,10.75,7.21	-1.18,-2.31,-1.11	Y,Y,N	UBE2J2	-0.21,0.14,0.33	N,N,N	N	Y	Y	NONE
	5:80202886|80205360	intron	0.00,0.00,0.00	2.30,0.93,1.88	0.30,3.20,0.48	-6.17,-5.89,0.17	Y,Y,N	SERINC5	-3.09,-2.22,0.86	Y,Y,N	N	Y	Y	NONE
	9:134401632|134409119	exon	1.09,0.69,2.70	0.00,0.00,0.00	0.00,0.00,0.00	5.15,4.69,0	Y,Y,N	RXRA	0.75,1.04,0.28	N,Y,N	N	Y	Y	NONE
	7:80789306|80810701	exon	11.00,6.58,9.81	0.00,0.00,0.00	0.00,0.00,0.00	8.15,7.54,0	Y,Y,N	SEMA3C	6.99,4.10,-2.72	Y,Y,Y	N	Y	Y	NONE
	18:21383510|21384403	exon	2.94,3.44,4.21	0.00,0.00,0.00	0.00,0.00,0.00	6.74,6.12,0	Y,Y,N	RP11-296E23.1|GREB1L	0.28,0.28,0	N,N,N	N	Y	Y	NONE
	15:56394165|56394834	exon	20.69,16.01,22.97	2.22,2.45,2.69	2.67,4.26,3.75	2.39,1.49,-0.87	Y,Y,N	TEX9	-0.03,-1.46,-1.42	N,Y,Y	N	Y	Y	NONE
	X:9501780|9552525	intron	1.74,1.57,1.29	0.00,0.00,0.00	0.00,0.00,0.00	5.27,4.79,0	Y,Y,N	TBL1X	3.41,2.02,-1.40	Y,Y,Y	N	N	Y	NONE
	14:44995746|45012075	exon	1.74,0.98,1.29	0.00,0.00,0.00	0.00,0.00,0.00	4.99,4.55,0	Y,Y,N	KLHL28|FAM179B	0.85,0.67,-0.18	N,N,N	N	Y	Y	NONE
	7:144186961|144377190	intergenic	0.00,0.00,0.00	0.65,0.86,1.06	0.65,0.97,2.98	-4.92,-6.32,-1.00	Y,Y,N	NONE	NONE	N,N,N	N	N	Y	NONE
	18:21366027|21395561	exon	3.05,5.30,4.53	0.00,0.00,0.00	0.00,0.00,0.00	7.05,6.42,0	Y,Y,N	GREB1L	7.34,8.13,0.73	Y,Y,N	N	Y	Y	NONE
	5:37351190|37358151	exon	1.09,1.77,1.08	0.00,0.00,0.00	0.00,0.00,0.00	4.96,4.53,0	Y,Y,N	NUP155	0.78,-0.63,-1.42	N,N,Y	N	N	Y	NONE
	3:4410865|4420146	exon	31.15,26.03,28.14	2.58,4.16,1.94	0.95,1.45,1.92	2.70,3.32,0.62	Y,Y,N	SUMF1	2.37,3.17,0.79	Y,Y,N	N	Y	Y	NONE
	20:47262288|47276795	exon	0.00,0.39,0.00	2.01,3.77,1.31	0.77,1.26,2.40	-4.32,-3.96,0.33	Y,Y,N	ZMYND8	-1.85,-1.25,0.59	Y,Y,N	N	Y	Y	NONE
	3:98881540|98881767	exon	0.00,0.00,0.65	7.10,13.94,6.50	1.01,5.23,9.80	-5.37,-4.77,0.53	Y,Y,N	DCBLD2	-6.04,-4.61,1.42	Y,Y,Y	N	Y	Y	NONE
	17:1079330|1100735	exon	0.76,1.08,1.40	7.96,8.00,3.13	4.58,6.98,8.74	-3.07,-3.55,-0.46	Y,Y,N	ABR	-2.08,-1.12,0.95	Y,Y,N	N	Y	Y	NONE
	10:60261859|60279639	exon	0.00,0.00,0.00	0.00,0.00,0.00	1.54,2.52,0.86	0,-6.58,-5.86	N,Y,Y	ANK3	-1.23,-5.00,-3.76	Y,Y,Y	N	Y	Y	NONE
	8:15659507|15673836	exon	0.76,1.87,2.05	0.00,0.00,0.00	0.00,0.00,0.00	5.28,4.80,0	Y,Y,N	TUSC3	4.96,10.10,4.76	Y,Y,Y	N	Y	Y	NONE
	5:6737510|6746427	exon	25.70,22.01,24.80	3.59,2.31,1.56	6.77,10.56,13.74	2.69,0.27,-2.39	Y,N,Y	PAPD7	1.02,0.49,-0.54	Y,N,N	N	Y	Y	NONE
	15:85639374|85645954	exon	1.20,1.87,1.29	0.00,0.00,0.00	0.00,0.00,0.00	5.17,4.70,0	Y,Y,N	RP11-815J21.4|AKAP13	1.61,-0.36,-1.52	N,N,N	N	Y	Y	NONE
	5:171221758|171242820	exon	4.03,3.14,5.28	0.00,0.00,0.00	0.00,0.00,0.00	6.99,6.36,0	Y,Y,N	RANBP17	-0.32,1.07,1.38	N,Y,Y	Y	N	Y	NONE
	1:32279671|32280210	exon	0.00,0.00,0.00	0.00,0.00,0.00	2.91,2.62,4.32	0,-7.67,-7.16	N,Y,Y	LCK	-8.97,-10.93,-2.13	Y,Y,Y	Y	Y	Y	NONE
	20:58438945|58441083	exon	12.20,9.14,8.95	2.58,0.73,1.69	0.18,0.68,0.77	1.95,3.29,1.25	Y,Y,N	VAPB	0.73,1.04,0.30	N,Y,N	N	Y	Y	Zheng et al., 2016
	7:42148226|42223295	exon	0.00,0.00,0.00	8.82,10.64,6.56	0.00,0.00,0.00	-8.61,0,7.59	Y,N,Y	GLI3	-4.93,3.33,8.24	Y,Y,Y	N	Y	Y	NONE
	4:138214585|138232382	exon	1.42,1.28,1.40	0.00,0.00,0.00	0.00,0.00,0.00	5.04,4.59,0	Y,Y,N	SLC7A11	2.89,1.92,-0.98	Y,Y,N	N	Y	Y	NONE
	14:50475077|50486194	exon	5.99,5.50,5.18	1.00,1.06,0.75	0.53,0.00,0.48	1.95,2.71,0.70	Y,Y,N	MAP4K5	0.03,-0.30,-0.34	N,N,N	N	Y	Y	NONE
	19:37199400|37207254	exon	6.43,5.99,7.76	0.00,0.00,0.00	0.00,0.00,0.00	7.72,7.10,0	Y,Y,N	CTC-454I21.3|ZNF585B	-0.54,-0.28,0.24	N,N,N	N	Y	Y	NONE
	4:107682015|107687177	exon	0.87,2.65,0.75	3.30,5.09,3.75	0.30,0.00,0.00	-2.03,2.05,4.12	Y,N,Y	PAPSS1	-0.40,0.83,1.22	N,N,Y	N	Y	Y	NONE
	4:183828178|183829990	intergenic	1.96,2.06,2.59	0.00,0.00,0.00	0.00,0.00,0.00	5.93,5.37,0	Y,Y,N	NONE	NONE	N,N,N	N	N	Y	NONE
	9:96320998|96322080	exon	0.00,0.00,0.00	0.00,0.00,0.00	0.36,1.45,1.06	0,-5.51,-4.35	N,Y,Y	SLC35D2	-1.31,-1.25,0.04	Y,Y,N	N	N	Y	NONE
	11:28679105|28741908	intergenic	2.61,3.05,4.21	0.00,0.00,0.00	0.00,0.00,0.00	6.62,6.00,0	Y,Y,N	NONE	NONE	N,N,N	N	N	Y	NONE
	4:168890922|168916027	exon	0.65,3.83,1.73	0.00,0.00,0.00	0.00,0.00,0.00	5.79,5.25,0	Y,Y,N	PALLD|CBR4	1.19,1.43,0.23	Y,Y,N	N	Y	Y	NONE
	5:80678927|80744615	exon	11.11,9.73,8.84	1.22,3.30,1.50	1.13,0.87,1.83	1.71,1.90,0.22	Y,Y,N	MSH3	-0.88,-0.85,0.02	N,N,N	N	Y	Y	NONE
	12:46239679|46254936	exon	28.86,25.15,25.45	2.94,4.69,1.88	2.38,6.69,4.23	2.48,1.66,-0.79	Y,Y,N	SLC38A1	0.09,-0.54,-0.64	N,N,N	N	Y	Y	NONE
	16:28146094|28169909	exon	2.18,0.39,1.51	0.00,0.00,0.00	0.65,0.78,1.35	4.96,-0.42,-4.45	Y,N,Y	XPO6	0.83,0.19,-0.65	N,N,N	N	Y	Y	NONE
	16:56872351|56872786	exon	2.40,4.52,2.26	0.00,0.00,0.00	0.00,0.00,0.00	6.50,5.90,0	Y,Y,N	SLC12A3	11.19,10.83,-0.26	Y,Y,N	N	Y	Y	NONE
	4:150302625|150321368	exon	1.63,1.28,2.26	0.00,0.00,0.00	0.00,0.00,0.00	5.48,4.96,0	Y,Y,N	LRBA	-2.00,-2.22,-0.22	Y,Y,N	N	N	Y	NONE
	3:197090912|197119530	exon	6.97,5.30,3.67	31.71,23.59,21.32	2.38,5.81,6.53	-2.85,-0.77,2.08	Y,N,Y	DLG1	-2.28,-1.13,1.14	Y,Y,Y	N	Y	Y	NONE
	3:170136419|170149244	exon	12.09,18.27,19.19	3.01,5.95,3.75	0.53,0.48,2.50	1.37,2.86,1.50	Y,Y,N	PHC3	-1.42,-0.32,1.09	Y,N,Y	N	Y	Y	NONE
	7:22266964|22318037	exon	0.00,0.00,0.00	12.77,12.29,9.57	0.00,0.00,0.00	-9.02,0,7.99	Y,N,Y	RAPGEF5	-8.92,-0.28,7.68	Y,N,Y	N	Y	Y	NONE
	9:72195500|72202742	exon	3.38,4.62,2.48	0.00,0.00,0.00	0.00,0.00,0.00	6.72,6.11,0	Y,Y,N	GDA	5.29,1.83,-3.46	Y,Y,Y	N	Y	Y	NONE
	9:6420912|6421142	exon	1.52,1.28,0.43	0.00,0.00,0.00	0.59,2.42,1.44	4.54,-1.25,-5.43	Y,N,Y	RP11-307L3.4|UHRF2	-0.62,-1.80,-0.87	N,N,N	N	Y	Y	NONE
	16:89418284|89422305	intron	19.17,18.47,18.01	2.87,2.11,2.19	4.99,4.94,3.56	2.35,0.96,-1.34	Y,N,Y	ANKRD11	0.28,0.02,-0.27	N,N,N	N	Y	Y	NONE
	4:145845956|145849561	exon	4.36,2.16,3.23	11.91,6.67,9.25	1.37,2.42,3.07	-2.12,-0.43,1.69	Y,N,Y	ZNF827	-2.33,-1.21,1.11	Y,Y,Y	N	Y	Y	NONE
	5:32724698|32739030	exon	3.05,2.85,4.31	0.00,0.00,0.00	0.00,0.00,0.00	6.67,6.06,0	Y,Y,N	NPR3	9.32,7.79,-1.18	Y,Y,N	N	Y	Y	NONE
	15:67664597|67703408	exon	5.99,6.78,4.74	0.86,0.00,0.19	0.00,0.00,0.67	3.22,3.72,0.23	Y,Y,N	MAP2K5	1.85,2.02,0.16	Y,Y,N	N	Y	Y	NONE
	12:51049034|51056502	exon	0.87,0.98,2.91	0.00,0.00,0.00	0.00,0.00,0.00	5.28,4.80,0	Y,Y,N	LETMD1	0.70,-0.21,-0.92	N,N,N	N	Y	Y	NONE
	1:247156406|247159813	exon	29.19,16.11,23.72	14.27,15.93,18.88	20.08,33.23,28.54	-0.13,-1.22,-1.07	N,Y,Y	ZNF124	0.46,-0.98,-1.44	N,N,Y	N	Y	Y	Zheng et al., 2016
	2:134253095|134254644	exon	2.40,2.06,2.05	21.73,23.53,19.51	12.30,15.31,15.28	-3.90,-3.70,0.20	Y,Y,N	MGAT5	-5.61,-2.82,2.78	Y,Y,Y	N	Y	Y	NONE
	1:245059386|245083688	exon	0.98,1.47,1.94	0.00,0.00,0.00	0.00,0.00,0.00	5.17,4.70,0	Y,Y,N	EFCAB2	1.47,1.13,-0.35	Y,Y,N	N	Y	Y	NONE
	2:43578513|43590954	exon	0.00,0.29,0.00	0.65,1.45,2.69	2.02,0.97,1.35	-4.13,-4.52,-0.31	Y,Y,N	THADA	-2.28,-2.48,-0.21	Y,Y,N	N	Y	Y	NONE
	2:213310059|213317356	exon	1.85,1.47,1.94	0.00,0.00,0.00	0.00,0.00,0.00	5.52,5.00,0	Y,Y,N	SPAG16	1.09,1.46,0.36	Y,Y,N	N	Y	Y	NONE
	9:72210687|72219506	exon	11.44,11.49,11.97	0.00,0.00,0.00	0.18,0.87,0.00	8.51,4.06,-1.98	Y,Y,N	GDA	5.29,1.83,-3.46	Y,Y,Y	N	Y	Y	NONE
	9:130489333|130495023	exon	0.33,1.47,2.26	0.00,0.00,0.00	0.00,0.00,0.00	4.96,4.53,0	Y,Y,N	ASS1	4.76,4.15,-0.62	Y,Y,N	N	Y	Y	NONE
	6:99412551|99416428	exon	2.40,0.59,2.16	0.00,0.00,0.00	0.00,0.00,0.00	5.42,4.91,0	Y,Y,N	PNISR	0.57,-0.06,-0.64	N,N,N	N	Y	Y	NONE
	8:127218810|127224475	intergenic	2.51,2.36,2.48	0.00,0.00,0.00	0.00,0.00,0.00	6.12,5.54,0	Y,Y,N	NONE	NONE	N,N,N	N	N	Y	NONE
	6:138473306|138496371	exon	2.61,3.63,4.64	5.95,6.21,8.06	1.19,1.16,2.31	-1.50,0.23,1.74	Y,N,Y	NHSL1	-1.74,-3.47,-1.74	Y,Y,Y	N	Y	Y	NONE
	10:92111076|92192636	exon	1.96,2.95,1.94	0.00,0.00,0.00	0.00,0.00,0.00	6.00,5.44,0	Y,Y,N	CPEB3	2.78,2.96,0.17	Y,Y,N	N	Y	Y	NONE
	10:7220411|7227937	exon	3.05,2.55,3.23	0.00,0.00,0.00	0.00,0.00,0.00	6.44,5.83,0	Y,Y,N	SFMBT2	9.09,9.10,0	Y,Y,N	N	Y	Y	NONE
	19:58392976|58393487	exon	10.24,6.68,7.12	15.06,19.89,15.50	20.98,15.50,14.99	-1.67,-2.20,-0.51	Y,Y,N	RPS5	-0.43,-0.15,0.27	N,N,N	N	Y	Y	NONE
	17:51041501|51056482	exon	34.42,26.62,29.01	8.82,11.17,8.75	3.15,6.30,3.46	1.05,1.82,0.79	Y,Y,N	SPAG9	-0.88,-0.21,0.66	N,N,N	N	Y	Y	NONE
	6:87215903|87233527	exon	7.41,4.62,4.31	3.01,0.99,2.69	0.24,0.00,0.00	0.64,4.32,3.37	N,Y,Y	ZNF292	-3.38,-2.29,1.08	Y,Y,Y	N	Y	Y	NONE
	5:36953618|36962274	exon	1.96,0.69,1.29	0.00,0.00,0.00	0.00,0.00,0.00	4.93,4.50,0	Y,Y,N	NIPBL	0.29,-0.47,-0.77	N,N,N	N	Y	Y	NONE
	11:120473050|120477526	exon	1.31,1.57,1.94	6.24,3.44,3.13	3.68,2.71,5.09	-1.97,-2.26,-0.27	Y,Y,N	ARHGEF12	-2.03,-1.81,0.21	Y,Y,N	Y	Y	Y	NONE
	19:41252351|41256611	exon	1.09,0.29,0.00	2.44,2.31,2.19	0.00,0.00,0.00	-2.80,2.58,5.50	Y,N,Y	AXL	-0.17,2.95,3.11	N,Y,Y	N	Y	Y	NONE
	10:50460673|50590247	exon	1.74,0.79,3.77	0.00,0.00,0.00	0.00,0.00,0.00	5.78,5.24,0	Y,Y,N	SGMS1	1.05,0.76,-0.30	Y,N,N	N	Y	Y	NONE
	10:1084403|1096246	exon	10.02,12.18,12.40	10.11,6.41,7.75	11.41,24.61,14.99	-0.09,-1.50,-1.39	N,Y,Y	WDR37	-0.10,-0.31,-0.21	N,N,N	N	Y	Y	NONE
	20:2964272|2965202	exon	1.96,0.79,1.29	1.94,3.37,1.13	0.00,0.00,0.00	-1.20,4.54,5.25	N,Y,Y	PTPRA	-1.63,-1.25,0.37	Y,Y,N	N	Y	Y	NONE
	17:9854495|9857576	exon	2.07,1.57,2.26	0.00,0.00,0.00	0.00,0.00,0.00	5.73,5.18,0	Y,Y,N	GLP2R	9.56,10.45,0.65	Y,Y,N	N	Y	Y	NONE
	12:38829379|38874511	exon	8.82,10.51,10.57	0.00,0.00,0.00	0.00,0.00,0.00	8.29,7.68,0	Y,Y,N	CPNE8	2.70,9.28,5.98	Y,Y,Y	N	Y	Y	NONE
	3:196371896|196403019	exon	4.36,3.83,5.61	1.15,1.32,0.31	0.24,0.00,0.58	1.71,2.90,1.00	Y,Y,N	UBXN7	-0.67,-0.50,0.16	N,N,N	N	Y	Y	NONE
	13:32732101|32735330	exon	31.37,36.35,38.82	5.31,6.08,3.31	2.14,4.65,8.55	2.27,1.90,-0.34	Y,Y,N	PDS5B	-1.69,-1.62,0.06	Y,Y,N	N	Y	Y	NONE
	16:70731495|70744579	exon	0.00,0.00,0.00	0.00,0.00,0.00	0.30,2.33,1.44	0,-6.00,-5.10	N,Y,Y	VAC14	-0.21,-1.92,-1.72	N,Y,Y	N	Y	Y	NONE
	11:129062280|129066868	exon	2.40,3.63,3.23	11.48,10.77,7.81	8.14,9.49,10.67	-2.27,-2.59,-0.31	Y,Y,N	ARHGAP32	-3.65,-3.91,-0.27	Y,Y,N	N	Y	Y	NONE
	1:3579825|3595447	exon	0.00,0.00,0.00	1.94,0.93,2.63	0.00,0.00,0.00	-6.32,0,5.03	Y,N,Y	MEGF6	-0.61,3.81,4.39	N,Y,Y	N	N	Y	NONE
	6:73440209|73440445	exon	1.20,1.47,2.16	0.00,0.00,0.00	0.00,0.00,0.00	5.35,4.85,0	Y,Y,N	MB21D1	6.40,7.90,1.15	Y,Y,N	N	Y	Y	NONE
	14:53091785|53103856	exon	2.72,3.73,3.77	0.00,0.00,0.00	0.00,0.00,0.19	6.68,4.51,-0.97	Y,Y,N	DDHD1	-0.14,-0.47,-0.34	N,N,N	N	Y	Y	NONE
	17:80640443|80643810	intron	0.87,2.26,1.83	0.00,0.00,0.00	0.00,0.00,0.00	5.41,4.90,0	Y,Y,N	RPTOR	0.84,0.14,-0.71	N,N,N	N	N	Y	NONE
	7:43396814|43407731	exon	2.29,1.28,1.19	0.00,0.00,0.00	0.00,0.00,0.00	5.31,4.82,0	Y,Y,N	HECW1	2.68,8.23,4.92	Y,Y,Y	N	Y	Y	NONE
	21:31164962|31203012	exon	2.94,1.67,2.59	4.30,8.26,3.81	0.42,1.16,0.00	-1.75,1.14,2.70	Y,N,Y	TIAM1	-2.25,-0.59,1.65	Y,N,Y	N	Y	Y	NONE
	X:68274738|68299096	exon	1.63,1.28,2.16	0.00,0.00,0.00	0.00,0.00,0.00	5.44,4.93,0	Y,Y,N	OPHN1	0.83,1.59,0.75	N,Y,N	N	Y	Y	NONE
	2:171925537|171953001	exon	12.42,10.51,12.51	1.51,1.45,1.75	0.89,1.74,1.35	2.28,2.17,-0.07	Y,Y,N	SLC25A12|HAT1	-0.21,0.06,0.26	N,N,N	N	Y	Y	Li et al., 2015
	10:84417771|84425893	exon	35.40,39.69,36.66	12.48,14.47,9.00	12.78,22.09,23.54	1.05,-0.01,-1.04	Y,N,Y	CCSER2	-0.33,-0.34,-0.02	N,N,N	N	Y	Y	Zheng et al., 2016
	11:9283371|9287806	exon	3.38,2.16,2.37	0.00,0.00,0.00	0.00,0.00,0.00	6.24,5.65,0	Y,Y,N	TMEM41B	0.20,-0.23,-0.44	N,N,N	N	Y	Y	NONE
	16:69370483|69372355	exon	8.39,11.59,9.38	9.61,8.59,6.50	16.64,28.58,33.73	-0.33,-2.36,-2.01	N,Y,Y	TERF2	-0.92,-1.94,-1.03	N,Y,Y	N	Y	Y	Zheng et al., 2016
	4:185258848|185267155	exon	0.00,0.00,0.32	1.43,3.96,1.94	0.00,0.00,0.00	-4.73,1.01,5.55	Y,N,Y	SNX25	-2.10,-0.96,1.12	Y,N,Y	N	Y	Y	NONE
	10:5785852|5800705	exon	2.18,0.98,1.19	3.23,2.51,3.13	2.32,7.17,5.86	-1.62,-2.66,-1.04	Y,Y,N	GDI2	-1.43,-1.62,-0.20	Y,Y,N	N	Y	Y	NONE
	10:62388396|62399793	exon	2.61,1.28,0.75	0.00,0.00,0.00	0.00,0.00,0.00	5.25,4.77,0	Y,Y,N	ZNF365	1.35,6.66,4.84	Y,Y,Y	N	Y	Y	NONE
	11:106809993|106810478	exon	1.96,1.57,1.19	0.00,0.00,0.00	0.00,0.00,0.00	5.31,4.82,0	Y,Y,N	GUCY1A2	8.14,8.69,0.15	Y,Y,N	N	Y	Y	NONE
	10:27935010|27936880	exon	1.31,2.46,3.88	0.00,0.00,0.00	0.00,0.00,0.00	6.16,5.59,0	Y,Y,N	ARMC4	8.56,6.08,-1.91	Y,Y,N	N	Y	Y	NONE
	17:31155983|31169997	exon	33.76,26.13,24.80	8.46,5.09,7.69	2.61,5.33,7.40	1.37,1.54,0.19	Y,Y,N	NF1	-1.69,-1.28,0.40	Y,Y,N	Y	Y	Y	NONE
	5:112234634|112266330	exon	2.61,3.54,2.59	2.30,2.31,1.31	0.00,0.00,0.00	-0.01,5.83,5.13	N,Y,Y	EPB41L4A	-0.87,6.05,6.74	N,Y,Y	N	Y	Y	NONE
	3:36528696|36534660	intron	2.83,1.47,2.16	0.00,0.00,0.00	0.00,0.00,0.00	5.88,5.32,0	Y,Y,N	STAC	6.74,10.52,1.32	Y,Y,N	N	Y	Y	NONE
	6:165902657|165910932	intron	1.96,0.88,1.94	0.00,0.00,0.00	0.00,0.00,0.00	5.31,4.82,0	Y,Y,N	PDE10A	5.16,7.88,2.21	Y,Y,Y	N	Y	Y	NONE
	3:142093061|142101841	exon	5.55,6.48,5.50	1.58,1.26,1.06	0.71,0.97,0.48	1.56,1.93,0.38	Y,Y,N	TFDP2	0.09,1.08,0.98	N,Y,N	N	Y	Y	NONE
	9:76023738|76027037	exon	0.00,0.00,0.00	1.58,1.12,1.31	0.00,0.00,0.00	-5.75,0,4.33	Y,N,Y	PCSK5	-8.71,-8.00,0.78	Y,Y,N	N	Y	Y	NONE
	1:41008794|41009589	exon	7.30,6.39,7.55	0.00,0.00,0.00	1.54,2.23,2.69	7.80,0.73,-6.38	Y,N,Y	CTPS1	2.62,1.55,-1.08	Y,Y,Y	N	Y	Y	NONE
	1:23030443|23050520	intron	1.52,2.65,4.53	0.22,0.00,0.00	0.00,0.00,0.00	4.38,5.79,0.72	Y,Y,N	RP1-184J9.2|KDM1A	0.00,0.28,0.15	N,N,N	N	Y	Y	NONE
	1:225085710|225097239	exon	5.88,5.21,5.39	0.00,0.00,0.25	2.32,6.39,5.77	5.06,-0.70,-5.59	Y,N,Y	DNAH14	1.20,-0.31,-1.52	Y,N,Y	N	Y	Y	NONE
	12:47104113|47108164	intron	3.70,2.65,6.79	0.00,0.00,0.00	1.90,4.75,9.03	7.05,-1.12,-7.60	Y,N,Y	PCED1B	3.85,-1.00,-4.74	Y,N,Y	N	Y	Y	NONE
	19:40458155|40458545	exon	2.61,2.85,2.37	1.00,1.12,1.94	0.00,0.00,0.00	0.30,5.65,4.40	N,Y,Y	BLVRB	2.37,5.53,3.15	Y,Y,Y	N	Y	Y	NONE
	17:83005115|83048785	exon	3.81,3.63,3.56	0.00,0.00,0.00	0.00,0.00,0.00	6.80,6.18,0	Y,Y,N	B3GNTL1	0.83,-1.17,-2.01	N,Y,Y	N	N	Y	NONE
	7:84110470|84194668	exon	0.00,0.00,0.00	0.00,0.00,0.00	0.89,0.78,0.77	0,-5.50,-4.29	N,Y,Y	SEMA3A	-7.60,-10.65,-3.45	Y,Y,Y	N	Y	Y	NONE
	1:93894614|93901669	exon	10.67,8.74,11.54	8.61,7.80,8.06	1.01,0.97,0.86	-0.27,2.33,2.62	N,Y,Y	GCLM	0.57,1.55,0.97	N,Y,N	N	Y	Y	NONE
	7:100019231|100024307	exon	0.00,0.00,0.00	1.08,0.79,1.63	0.89,0.58,1.25	-5.53,-5.66,-0.02	Y,Y,N	ZKSCAN1	-1.91,-1.39,0.51	Y,Y,N	N	N	Y	NONE
	7:30323642|30324302	intron	5.55,4.22,5.18	1.87,3.77,2.88	0.00,0.00,0.00	0.21,6.65,5.87	N,Y,Y	ZNRF2	-0.61,0.44,1.03	N,N,Y	N	Y	Y	NONE
	2:207123774|207124404	exon	1.96,0.39,2.16	0.00,0.00,0.00	0.00,0.00,0.00	5.15,4.68,0	Y,Y,N	KLF7	1.17,9.70,7.76	Y,Y,Y	N	Y	Y	NONE
	3:4362039|4376389	exon	8.71,12.77,9.27	0.36,1.26,1.06	0.00,0.00,0.00	2.88,7.72,3.39	Y,Y,N	SUMF1	2.37,3.17,0.79	Y,Y,N	N	Y	Y	NONE
	16:89418284|89427069	intron	2.61,6.39,2.37	0.00,0.00,0.00	1.19,2.91,2.02	6.84,-0.00,-6.21	Y,N,Y	ANKRD11	0.28,0.02,-0.27	N,N,N	N	N	Y	NONE
	2:28906460|28914208	exon	0.00,0.00,0.75	4.45,5.22,1.00	1.90,3.29,1.54	-3.73,-3.92,0.22	Y,Y,N	WDR43	-1.04,-1.43,-0.40	Y,Y,N	N	Y	Y	NONE
	18:1626239|1649793	intergenic	1.20,0.88,2.05	0.00,0.00,0.00	0.00,0.00,0.00	5.03,4.58,0	Y,Y,N	NONE	NONE	N,N,N	N	Y	Y	NONE
	12:111554158|111555919	exon	15.58,7.47,9.17	11.76,17.51,13.75	2.08,2.33,1.73	-1.02,1.31,2.36	Y,N,Y	ATXN2	1.33,0.98,-0.36	Y,N,N	N	Y	Y	NONE
	8:30474779|30504436	exon	8.50,8.15,6.69	0.86,0.66,0.00	0.83,0.87,0.00	3.23,2.53,-0.56	Y,Y,N	RBPMS	1.43,-0.29,-1.72	Y,N,Y	N	Y	Y	NONE
	13:112516440|112522509	exon	1.09,0.88,1.40	0.00,0.00,0.00	1.54,1.94,0.77	4.63,-1.35,-5.60	Y,N,Y	TUBGCP3	-0.09,-1.59,-1.51	N,Y,Y	N	Y	Y	NONE
	12:48939655|48941188	exon	3.38,3.83,4.10	2.87,1.45,3.81	4.22,6.01,5.57	-0.17,-1.46,-1.26	N,Y,Y	ARF3|RP11-302B13.5	0.10,-0.06,-0.17	N,N,N	N	Y	Y	NONE
	3:186791725|186792947	exon	0.00,0.00,0.00	1.58,1.72,0.81	0.89,2.71,2.31	-5.74,-6.73,-0.79	Y,Y,N	RFC4	0.34,0.05,-0.30	N,N,N	N	Y	Y	NONE
	16:69136696|69143389	exon	0.00,0.69,0.00	0.00,0.00,0.00	1.54,2.81,1.06	1.98,-3.61,-6.03	N,Y,Y	UTP4	0.09,-2.05,-2.15	N,Y,Y	N	Y	Y	NONE
	2:142885349|142927741	exon	14.16,11.99,19.19	0.00,0.00,0.00	0.00,0.00,0.00	8.86,8.26,0	Y,Y,N	KYNU	10.94,11.72,0.33	Y,Y,N	N	N	Y	NONE
	X:16153020|16159695	intron	0.00,0.00,0.00	0.50,1.92,1.75	0.00,0.00,0.00	-5.79,0,4.39	Y,N,Y	NONE	NONE	N,N,N	N	N	Y	NONE
	16:28101458|28101945	exon	14.60,14.34,8.52	1.94,0.93,2.25	5.70,7.85,6.63	2.21,-0.11,-2.29	Y,N,Y	XPO6	0.83,0.19,-0.65	N,N,N	N	Y	Y	NONE
	11:17988597|18008076	exon	0.00,1.67,0.75	4.45,3.83,5.38	3.27,5.04,5.38	-2.86,-3.32,-0.33	Y,Y,N	SERGEF	-0.84,-1.08,-0.25	N,Y,N	N	Y	Y	NONE
	5:72855774|72875737	exon	3.38,1.08,4.64	0.00,0.00,0.00	0.00,0.00,0.00	6.42,5.83,0	Y,Y,N	TNPO1	1.30,1.09,-0.22	Y,Y,N	N	Y	Y	NONE
	11:118613294|118613896	exon	0.00,0.00,0.00	1.65,0.73,1.38	0.00,0.00,0.00	-5.64,0,4.18	Y,N,Y	PHLDB1	-2.62,-0.54,2.08	Y,N,Y	N	N	Y	NONE
	1:35413972|35415714	exon	8.17,9.82,5.93	2.22,2.31,1.13	1.25,1.07,1.25	1.50,1.66,0.19	Y,Y,N	ZMYM4	0.11,-0.03,-0.15	N,N,N	N	Y	Y	NONE
	16:1632212|1641187	exon	0.33,1.96,1.94	0.00,0.00,0.00	0.00,0.00,0.00	5.06,4.61,0	Y,Y,N	CRAMP1	0.35,0.22,-0.14	N,N,N	N	Y	Y	NONE
	5:59185189|59215968	exon	1.96,1.87,0.86	0.00,0.00,0.00	0.00,0.00,0.00	5.30,4.81,0	Y,Y,N	PDE4D	-1.83,-0.19,1.63	Y,N,Y	N	Y	Y	NONE
	9:91296021|91356155	exon	2.83,1.96,1.19	0.00,0.00,0.00	0.00,0.00,0.00	5.74,5.20,0	Y,Y,N	AUH	0.05,-0.06,-0.13	N,N,N	N	Y	Y	NONE
	2:75518056|75522487	exon	0.87,0.39,0.65	4.02,6.08,6.13	0.00,0.00,0.00	-3.65,3.29,6.94	Y,N,Y	EVA1A	-2.54,2.65,5.13	Y,Y,Y	N	Y	Y	NONE
	17:81979184|81985607	exon	8.82,11.69,8.30	3.23,3.57,3.88	11.83,21.31,13.36	0.82,-1.65,-2.45	N,Y,Y	ASPSCR1	0.50,-1.42,-1.92	N,Y,Y	Y	Y	Y	NONE
	3:4362039|4362254	exon	1.63,1.18,1.62	0.00,0.00,0.00	0.00,0.00,0.00	5.18,4.71,0	Y,Y,N	SUMF1	2.37,3.17,0.79	Y,Y,N	N	Y	Y	NONE
	1:212863725|212872818	exon	2.83,5.50,3.34	0.00,0.00,0.00	0.42,1.26,1.35	6.89,1.06,-4.52	Y,N,Y	FLVCR1	1.54,-0.21,-1.75	Y,N,Y	N	Y	Y	NONE
	2:169872236|169878574	exon	5.99,7.96,9.17	4.52,4.82,7.19	0.48,1.26,1.44	-0.14,1.94,2.08	N,Y,Y	UBR3	-2.20,-2.02,0.17	Y,Y,N	N	Y	Y	NONE
	6:112201608|112216469	exon	0.87,0.39,3.45	0.00,0.00,0.00	0.00,0.00,0.00	5.20,4.73,0	Y,Y,N	LAMA4	8.65,9.18,0.15	Y,Y,N	N	Y	Y	NONE
	19:37198939|37207254	exon	3.70,3.34,5.71	0.00,0.00,0.00	0.00,0.00,0.00	7.02,6.40,0	Y,Y,N	CTC-454I21.3|ZNF585B	-0.54,-0.28,0.24	N,N,N	N	Y	Y	NONE
	7:90726567|90790652	exon	2.07,2.36,1.73	0.00,0.00,0.00	0.00,0.00,0.00	5.81,5.26,0	Y,Y,N	CDK14	6.08,8.27,1.95	Y,Y,Y	N	Y	Y	NONE
	10:124942457|124943307	exon	94.65,93.82,87.12	84.50,94.83,62.46	22.52,28.68,29.79	-0.40,0.76,1.18	N,N,Y	ZRANB1	1.13,1.05,-0.09	Y,Y,N	N	Y	Y	NONE
	17:12054889|12081530	exon	2.94,1.08,1.83	0.00,0.00,0.00	0.00,0.00,0.00	5.69,5.15,0	Y,Y,N	MAP2K4	-0.75,-0.19,0.55	N,N,N	Y	Y	Y	NONE
	9:122897279|122897576	exon	3.27,2.46,2.91	0.00,0.00,0.00	0.18,0.00,0.00	6.40,3.73,-1.29	Y,Y,N	RC3H2	0.26,0.71,0.44	N,N,N	N	Y	Y	NONE
	3:188490422|188524787	intron	6.21,9.04,8.09	1.65,3.50,2.38	0.71,1.74,0.58	1.03,1.96,0.92	Y,Y,N	LPP	-0.94,-0.46,0.47	N,N,N	Y	N	Y	NONE
	9:121190554|121193419	exon	2.61,2.46,1.62	0.00,0.00,0.00	0.00,0.00,0.00	5.96,5.39,0	Y,Y,N	RAB14	1.62,1.40,-0.24	Y,Y,N	N	Y	Y	NONE
	19:10491577|10492262	exon	0.00,0.00,0.00	3.51,3.17,5.88	1.31,1.74,1.15	-7.61,-6.35,1.18	Y,Y,N	KEAP1	-6.96,-6.45,0.51	Y,Y,N	Y	Y	Y	NONE
	1:219790348|219792055	exon	0.00,0.00,0.00	1.58,2.11,1.00	0.00,0.00,0.00	-5.98,0,4.62	Y,N,Y	SLC30A10	-6.88,-0.04,6.35	Y,N,Y	N	Y	Y	NONE
	2:206279540|206297373	exon	35.18,35.76,37.63	26.18,27.49,25.63	3.51,4.26,5.00	-0.15,2.08,2.25	N,Y,Y	ZDBF2	-0.86,0.16,1.00	N,N,Y	N	Y	Y	NONE
	17:12054889|12129287	exon	0.00,0.39,0.00	0.43,2.05,2.38	0.65,1.45,2.21	-3.67,-3.89,-0.07	Y,Y,N	MAP2K4	-0.75,-0.19,0.55	N,N,N	Y	Y	Y	NONE
	8:70213903|70216764	exon	18.19,20.53,18.22	1.51,1.32,3.31	1.25,4.55,2.11	2.53,1.95,-0.57	Y,Y,N	NCOA2	-0.09,-0.13,-0.05	N,N,N	Y	Y	Y	NONE
	22:45574511|45577108	exon	3.92,3.05,2.37	0.00,0.00,0.00	0.00,0.00,0.00	6.53,5.92,0	Y,Y,N	FBLN1	7.82,4.57,-3.25	Y,Y,Y	N	Y	Y	NONE
	17:31155983|31164079	intron	3.27,1.77,2.37	0.22,0.00,0.00	0.00,0.00,0.00	4.13,5.54,0.72	Y,Y,N	NF1	-1.69,-1.28,0.40	Y,Y,N	Y	Y	Y	NONE
	10:68142940|68150111	exon	7.19,8.55,8.30	0.00,0.00,0.00	0.00,0.00,0.00	7.98,7.36,0	Y,Y,N	MYPN	10.76,11.82,0.55	Y,Y,N	N	Y	Y	NONE
	1:224730462|224734706	exon	0.00,0.00,0.00	0.00,0.00,0.00	0.83,0.97,1.06	0,-5.71,-4.62	N,Y,Y	CNIH3	-1.26,-1.10,0.15	Y,Y,N	N	Y	Y	NONE
	8:96537300|96538893	intron	2.72,3.83,3.77	0.00,0.00,0.00	0.00,0.00,0.00	6.70,6.08,0	Y,Y,N	SDC2	9.51,9.52,0	Y,Y,N	N	Y	Y	NONE
	17:36554820|36567776	exon	3.59,4.22,4.74	9.25,6.34,5.38	1.96,3.20,1.92	-1.32,-0.17,1.16	Y,N,Y	GGNBP2	0.56,0.99,0.42	N,N,N	N	Y	Y	NONE
	2:218634105|218634630	exon	1.74,1.18,0.97	0.00,0.00,0.00	0.00,0.00,0.00	4.93,4.50,0	Y,Y,N	PLCD4	1.63,1.50,-0.15	Y,Y,N	N	Y	Y	NONE
	14:69975715|69994480	exon	2.72,3.05,2.48	0.00,0.00,0.00	0.00,0.00,0.00	6.33,5.73,0	Y,Y,N	SMOC1	11.31,9.48,-1.73	Y,Y,Y	N	Y	Y	NONE
	17:64591084|64606640	exon	0.65,1.28,1.19	6.17,9.78,5.69	0.48,0.00,0.48	-3.33,0.46,3.75	Y,N,Y	SMURF2	-3.24,-1.23,2.00	Y,Y,Y	N	Y	Y	NONE
	6:43533907|43548460	exon	0.00,0.00,0.00	1.36,0.79,0.38	0.30,0.68,0.96	-4.80,-4.89,0.06	Y,Y,N	XPO5	0.23,-0.80,-1.04	N,N,Y	N	Y	Y	NONE
	21:37420299|37430400	exon	35.83,27.70,33.10	17.07,16.79,14.38	4.52,5.72,8.17	0.40,1.40,1.03	N,Y,Y	DYRK1A	-0.56,0.26,0.80	N,N,N	N	Y	Y	NONE
	4:113531216|113548729	exon	1.09,2.36,3.13	0.00,0.00,0.00	0.00,0.00,0.00	5.90,5.35,0	Y,Y,N	CAMK2D	0.41,-0.20,-0.62	N,N,N	N	Y	Y	NONE
	22:28629552|28633974	intron	1.31,2.65,1.62	0.00,0.00,0.00	0.00,0.00,0.00	5.63,5.10,0	Y,Y,N	TTC28	9.48,6.72,-2.60	Y,Y,Y	N	Y	Y	NONE
	15:100330889|100334180	intron	0.00,0.00,0.00	0.43,5.22,1.88	0.00,0.00,0.00	-6.32,0,5.23	Y,N,Y	ADAMTS17	-8.67,-6.03,2.92	Y,Y,Y	N	Y	Y	NONE
	11:129123446|129164427	exon	11.55,13.66,9.17	26.04,27.29,26.20	11.71,21.80,19.79	-1.80,-1.57,0.25	Y,Y,N	ARHGAP32	-3.65,-3.91,-0.27	Y,Y,N	N	Y	Y	NONE
	1:116033758|116037388	intron	1.85,1.67,0.65	0.00,0.00,0.00	0.00,0.00,0.00	5.06,4.61,0	Y,Y,N	SLC22A15	1.66,1.03,-0.64	Y,Y,N	N	Y	Y	NONE
	11:106939460|106986131	exon	4.14,2.46,3.23	0.00,0.00,0.00	0.00,0.00,0.00	6.61,5.99,0	Y,Y,N	GUCY1A2	8.14,8.69,0.15	Y,Y,N	N	Y	Y	NONE
	18:8076455|8088851	exon	8.60,10.51,13.69	0.00,0.00,0.00	0.00,0.00,0.00	8.41,7.80,0	Y,Y,N	PTPRM	6.05,3.23,-2.77	Y,Y,Y	N	Y	Y	NONE
	1:227193786|227199652	exon	4.57,5.01,2.16	0.00,0.33,0.31	0.00,0.39,0.48	3.41,2.86,-0.28	Y,Y,N	CDC42BPA	-0.49,-0.31,0.18	N,N,N	N	Y	Y	NONE
	16:68266593|68275249	exon	10.24,7.76,10.03	5.09,7.86,5.63	10.58,9.40,20.27	-0.01,-1.52,-1.47	N,Y,Y	SLC7A6	-0.89,-2.02,-1.13	N,Y,Y	N	Y	Y	NONE
	4:1900626|1904378	exon	5.45,4.03,3.88	6.60,10.51,4.06	6.36,4.75,11.05	-1.22,-1.74,-0.48	Y,Y,N	WHSC1	-0.04,-0.72,-0.69	N,N,N	Y	Y	Y	NONE
	X:2266740|2425304	exon	1.52,1.57,0.86	0.00,0.00,0.00	0.00,0.00,0.00	4.97,4.53,0	Y,Y,N	DHRSX	1.38,1.64,0.25	Y,Y,N	N	Y	Y	NONE
	11:11873800|11880380	exon	6.43,6.39,7.76	0.65,1.06,0.00	0.59,1.36,0.96	2.89,1.85,-0.97	Y,Y,N	USP47	-0.04,0.28,0.31	N,N,N	N	Y	Y	NONE
	20:49066192|49066510	exon	0.98,0.00,0.65	3.51,6.28,2.63	2.50,2.62,4.42	-3.35,-3.44,-0.02	Y,Y,N	CSE1L	-1.55,-1.73,-0.19	Y,Y,N	N	Y	Y	NONE
	4:153315485|153315999	exon	1.31,1.87,1.08	3.66,2.25,1.50	0.00,0.00,0.00	-1.34,4.66,5.57	N,Y,Y	TRIM2	-3.35,0.63,3.97	Y,N,Y	N	Y	Y	NONE
	12:124398119|124449867	exon	1.42,1.96,0.65	0.00,0.00,0.00	0.00,0.00,0.00	5.00,4.56,0	Y,Y,N	NCOR2	1.24,0.92,-0.34	Y,N,N	Y	Y	Y	NONE
	13:36248606|36254143	exon	1.74,0.98,1.19	0.00,0.00,0.00	0.00,0.00,0.00	4.93,4.50,0	Y,Y,N	CCDC169-SOHLH2|CCDC169	0,0,0	N,N,N	N	Y	Y	NONE
	17:59764971|59817773	exon	3.05,4.32,4.31	0.00,0.00,0.00	0.00,0.00,0.67	6.90,3.12,-1.76	Y,Y,N	VMP1	-1.51,0.13,1.63	Y,N,Y	N	Y	Y	NONE
	5:1488391|1501603	exon	31.48,37.92,36.23	1.58,1.92,1.81	0.95,2.13,2.50	3.70,3.31,-0.34	Y,Y,N	LPCAT1	1.74,1.11,-0.64	Y,Y,N	N	Y	Y	NONE
	13:112516440|112527484	exon	17.43,21.32,22.43	12.91,9.52,12.82	24.42,31.58,44.68	0.18,-1.69,-1.84	N,Y,Y	TUBGCP3	-0.09,-1.59,-1.51	N,Y,Y	N	Y	Y	NONE
	21:15762891|15778027	exon	2.07,1.18,1.83	0.00,0.00,0.00	0.00,0.00,0.00	5.44,4.93,0	Y,Y,N	USP25	0.05,-0.34,-0.40	N,N,N	N	Y	Y	NONE
	11:62581106|62581701	exon	0.00,0.00,0.00	0.93,0.86,0.94	0.24,1.07,1.35	-5.03,-5.34,-0.15	Y,Y,N	TUT1|RP11-864I4.1	0.80,0.22,-0.59	N,N,N	N	Y	Y	NONE
	22:45700282|45718493	exon	12.96,17.78,13.91	1.72,2.31,2.06	2.73,3.29,1.35	2.26,1.51,-0.70	Y,Y,N	ATXN10	1.04,0.45,-0.61	Y,N,N	N	Y	Y	NONE
	X:131364749|131369052	exon	1.96,1.57,2.70	0.00,0.00,0.00	0.00,0.00,0.00	5.82,5.27,0	Y,Y,N	IGSF1	6.65,8.00,0.67	Y,Y,N	N	Y	Y	NONE
	17:12107790|12113360	exon	3.70,6.39,3.67	0.00,0.00,0.00	0.00,0.00,0.00	7.15,6.53,0	Y,Y,N	MAP2K4	-0.75,-0.19,0.55	N,N,N	Y	Y	Y	NONE
	13:100273196|100340259	exon	1.20,0.79,2.80	0.00,0.00,0.00	0.00,0.00,0.00	5.29,4.80,0	Y,Y,N	PCCA	-0.01,-1.78,-1.77	N,Y,Y	N	Y	Y	NONE
	1:45566569|45567020	exon	3.59,2.85,3.23	2.51,0.33,1.31	4.99,7.85,6.34	0.58,-1.95,-2.44	N,Y,Y	AKR1A1	1.18,0.52,-0.67	Y,N,N	N	Y	Y	NONE
	6:20649293|20781265	exon	1.31,0.98,1.94	0.00,0.00,0.00	0.00,0.00,0.00	5.08,4.63,0	Y,Y,N	CDKAL1	1.05,-0.62,-1.68	Y,N,Y	N	Y	Y	NONE
	13:110622216|110624279	exon	10.78,12.28,12.08	12.34,8.46,10.38	36.96,48.54,55.63	-0.43,-2.99,-2.53	N,Y,Y	CARKD	0.56,-1.14,-1.71	N,Y,Y	N	Y	Y	NONE
	11:68759569|68761687	exon	0.54,1.38,1.73	6.03,3.37,5.56	2.20,3.00,2.40	-2.61,-2.01,0.59	Y,Y,N	CPT1A	-1.14,-1.66,-0.53	Y,Y,N	N	Y	Y	NONE
	12:13753317|13753915	exon	0.00,0.00,0.00	0.00,0.00,0.00	0.89,1.94,0.77	0,-6.01,-5.10	N,Y,Y	GRIN2B	-4.09,-10.46,-6.28	Y,Y,Y	N	Y	Y	NONE
	4:123028186|123090705	exon	1.42,2.36,2.48	0.00,0.00,0.00	0.00,0.00,0.00	5.83,5.28,0	Y,Y,N	SPATA5	-0.25,-0.04,0.20	N,N,N	N	Y	Y	NONE
	1:213077696|213117410	exon	12.85,14.54,16.39	4.16,3.11,4.44	2.14,4.26,2.21	1.28,1.36,0.10	Y,Y,N	RPS6KC1	0.50,0.88,0.37	N,N,N	N	Y	Y	NONE
	1:52493611|52509712	exon	102.82,79.08,102.01	17.93,20.62,14.75	8.91,16.47,17.10	1.82,1.79,-0.01	Y,Y,N	ZCCHC11	0.07,-0.20,-0.28	N,N,N	N	Y	Y	NONE
	13:35040933|35045401	exon	1.85,0.39,2.59	0.00,0.00,0.00	0.00,0.00,0.00	5.28,4.79,0	Y,Y,N	NBEA	1.53,1.29,-0.25	Y,Y,N	N	Y	Y	NONE
	9:72210687|72231181	exon	1.42,1.28,2.26	0.00,0.00,0.00	0.00,0.00,0.00	5.39,4.89,0	Y,Y,N	GDA	5.29,1.83,-3.46	Y,Y,Y	N	Y	Y	NONE
	7:8003908|8024814	exon	4.47,5.60,4.96	0.36,0.00,0.00	0.12,0.00,0.00	4.63,5.07,0.26	Y,Y,N	GLCCI1	2.42,1.79,-0.63	Y,Y,N	N	Y	Y	NONE
	12:70507895|70522630	exon	3.38,3.14,3.34	0.00,0.00,0.00	0.00,0.00,0.00	6.62,6.01,0	Y,Y,N	RP11-588H23.3	5.46,4.94,-0.43	Y,Y,N	N	N	Y	NONE
	1:213242569|213262816	exon	1.63,1.57,2.05	0.00,0.00,0.00	0.00,0.00,0.00	5.52,5.00,0	Y,Y,N	RPS6KC1	0.50,0.88,0.37	N,N,N	N	Y	Y	NONE
	17:8569720|8577338	exon	7.30,7.27,10.35	1.00,1.45,1.00	0.83,1.94,1.73	2.23,1.52,-0.65	Y,Y,N	MYH10	0.41,-1.00,-1.42	N,N,Y	N	Y	Y	NONE
	22:28514757|28519320	intron	9.15,7.17,9.49	0.00,0.00,0.00	0.00,0.00,0.00	8.08,7.46,0	Y,Y,N	TTC28	9.48,6.72,-2.60	Y,Y,Y	N	Y	Y	NONE
	20:45815541|45815913	exon	1.52,0.69,1.94	3.08,5.15,4.00	0.59,0.87,1.06	-2.14,-0.25,1.87	Y,N,Y	UBE2C	-1.46,-1.58,-0.13	Y,Y,N	N	Y	Y	NONE
	9:72208225|72219506	intron	3.49,3.44,2.80	0.00,0.00,0.00	0.00,0.00,0.00	6.60,5.99,0	Y,Y,N	GDA	5.29,1.83,-3.46	Y,Y,Y	N	Y	Y	NONE
	1:247157084|247159813	exon	4.57,2.65,2.26	0.00,0.00,0.00	1.96,4.07,3.27	6.54,-0.90,-7.00	Y,N,Y	ZNF124	0.46,-0.98,-1.44	N,N,Y	N	N	Y	NONE
	22:45689712|45718493	exon	107.72,99.02,93.38	20.16,13.75,14.57	12.30,17.44,18.93	2.02,1.64,-0.37	Y,Y,N	ATXN10	1.04,0.45,-0.61	Y,N,N	N	Y	Y	NONE
	5:131677703|131699002	exon	2.51,1.87,1.19	2.15,2.25,1.75	0.00,0.00,0.00	-0.72,5.09,5.24	N,Y,Y	CTC-432M15.3|FNIP1	0,0,0	N,N,N	N	Y	Y	NONE
	14:31306732|31309182	exon	1.96,1.47,1.83	0.00,0.00,0.00	0.00,0.00,0.00	5.52,5.00,0	Y,Y,N	HEATR5A	2.27,1.96,-0.32	Y,Y,N	N	Y	Y	NONE
	15:81079885|81082391	intron	0.00,0.39,0.00	0.00,0.00,0.00	1.37,1.26,1.25	1.52,-3.91,-5.41	N,Y,Y	CFAP161	-1.63,-2.77,-0.98	N,Y,N	N	Y	Y	NONE
	12:29751666|29768075	exon	2.18,2.55,2.59	0.00,0.00,0.00	0.00,0.00,0.00	6.12,5.54,0	Y,Y,N	TMTC1	6.60,8.94,2.23	Y,Y,Y	N	Y	Y	NONE
	11:46493608|46508370	exon	80.06,82.62,86.91	16.71,22.27,11.00	7.19,3.00,5.77	1.74,2.76,1.07	Y,Y,N	AMBRA1	1.03,0.87,-0.18	Y,N,N	N	Y	Y	NONE
	16:7876080|7894395	intergenic	4.90,4.52,4.85	0.00,0.00,0.00	0.00,0.00,0.00	7.21,6.58,0	Y,Y,N	NONE	NONE	N,N,N	N	Y	Y	NONE
	8:105419144|105444381	exon	0.00,0.00,0.00	12.98,13.41,8.63	0.00,0.00,0.00	-9.02,0,7.99	Y,N,Y	ZFPM2	-4.78,-2.72,2.03	Y,Y,Y	N	Y	Y	NONE
	2:47378953|47379969	exon	0.00,0.00,0.00	1.36,5.82,1.38	2.08,0.78,2.50	-6.78,-6.79,0.14	Y,Y,N	EPCAM	-10.47,-10.98,-0.54	Y,Y,N	N	Y	Y	NONE
	21:41241819|41250901	exon	0.00,0.00,0.00	1.29,2.45,1.63	0.00,0.00,0.00	-6.23,0,4.93	Y,N,Y	BACE2	-2.92,-1.19,1.73	Y,Y,Y	N	Y	Y	NONE
	14:66965191|67058786	exon	2.94,3.83,3.13	5.31,5.88,5.31	0.65,0.97,1.06	-1.32,0.89,2.22	Y,N,Y	GPHN	0.48,-0.03,-0.52	N,N,N	Y	Y	Y	NONE
	21:25420708|25424649	exon	0.00,0.00,0.00	0.00,0.00,0.00	0.65,1.84,0.96	0,-5.89,-4.93	N,Y,Y	LINC00158	0,-5.31,-4.44	N,Y,Y	N	Y	Y	NONE
	5:168488602|168492847	exon	2.83,4.32,3.56	0.00,0.00,0.00	0.00,0.00,0.00	6.76,6.14,0	Y,Y,N	RARS	-0.03,0.42,0.44	N,N,N	N	Y	Y	NONE
	21:34102835|34103519	exon	0.00,0.00,0.00	4.73,3.04,3.94	1.84,3.39,3.36	-7.50,-7.39,0.12	Y,Y,N	AP000320.7|MRPS6|SLC5A3	-0.54,-0.28,0.24	N,N,N	N	Y	Y	NONE
	5:159194716|159203656	exon	10.13,13.85,11.65	0.43,0.00,0.69	0.30,0.97,0.00	4.07,3.78,-0.27	Y,Y,N	RNF145	2.15,2.35,0.19	Y,Y,N	N	Y	Y	NONE
	18:8076455|8114827	exon	1.52,0.39,2.26	0.00,0.00,0.00	0.00,0.00,0.00	5.00,4.56,0	Y,Y,N	PTPRM	6.05,3.23,-2.77	Y,Y,Y	N	Y	Y	NONE
	5:72855774|72865729	exon	29.84,32.81,37.52	1.36,2.31,0.81	0.36,0.00,1.15	3.88,4.82,1.01	Y,Y,N	TNPO1	1.30,1.09,-0.22	Y,Y,N	N	Y	Y	NONE
	12:50427762|50430570	exon	8.28,7.96,8.19	11.69,11.10,10.44	6.12,10.95,9.32	-1.04,-1.06,-0.01	Y,Y,N	LARP4	-0.88,-1.03,-0.16	N,Y,N	N	Y	Y	NONE
	4:1228199|1241519	exon	16.23,17.00,21.35	2.08,3.37,3.94	4.34,10.37,7.59	1.91,0.36,-1.51	Y,N,Y	CTBP1	0.08,-0.36,-0.46	N,N,N	N	Y	Y	NONE
	11:11880177|11897693	exon	4.68,1.57,3.02	0.00,0.00,0.00	0.00,0.00,0.00	6.48,5.88,0	Y,Y,N	USP47	-0.04,0.28,0.31	N,N,N	N	Y	Y	NONE
	15:56700933|56707306	exon	0.76,2.55,0.75	0.00,0.00,0.00	0.00,0.00,0.00	5.02,4.58,0	Y,Y,N	ZNF280D	-0.03,0.03,0.04	N,N,N	N	Y	Y	NONE
	10:68459104|68470163	exon	19.61,20.83,20.27	4.52,3.57,2.25	4.40,1.45,5.00	1.97,1.34,-0.55	Y,Y,N	DNA2	-0.02,-1.95,-1.94	N,Y,Y	N	Y	Y	NONE
	4:159238809|159243791	exon	4.90,5.01,3.56	0.00,0.00,0.00	0.00,0.00,0.00	7.12,6.49,0	Y,Y,N	RAPGEF2	0.57,1.17,0.59	N,Y,N	N	N	Y	NONE
	5:108186117|108348530	exon	13.94,13.46,16.71	5.45,3.70,3.00	5.76,11.82,7.01	1.26,-0.12,-1.36	Y,N,Y	FBXL17	-0.61,0.32,0.92	N,N,N	N	Y	Y	NONE
	7:74105875|74106243	exon	0.00,0.39,0.65	2.08,2.51,0.63	1.19,2.13,2.11	-2.68,-3.14,-0.42	Y,Y,N	LIMK1	-2.27,-0.16,2.10	Y,N,Y	N	Y	Y	NONE
	17:21019084|21028674	exon	1.20,0.49,2.26	0.00,0.00,0.00	0.00,0.00,0.00	4.90,4.48,0	Y,Y,N	USP22	0.29,0.23,-0.07	N,N,N	N	Y	Y	NONE
	12:6333069|6334244	exon	4.79,3.83,4.31	0.72,0.00,0.13	0.30,0.00,0.00	3.13,3.68,0.28	Y,Y,N	TNFRSF1A	1.91,1.93,0.01	Y,Y,N	N	Y	Y	NONE
	6:20546346|20577157	intron	1.31,0.98,1.83	0.79,2.25,1.06	0.00,0.00,0.00	-0.55,4.59,4.31	N,Y,Y	CDKAL1	1.05,-0.62,-1.68	Y,N,Y	N	Y	Y	NONE
	14:67685015|67690421	exon	5.99,3.83,2.70	2.30,2.05,1.38	0.00,0.00,0.00	0.54,6.37,5.06	N,Y,Y	RDH11	1.07,0.75,-0.33	Y,N,N	N	Y	Y	NONE
	1:220598331|220618755	exon	1.63,1.28,1.40	0.00,0.00,0.00	0.00,0.00,0.00	5.14,4.67,0	Y,Y,N	MARK1	5.17,1.59,-3.54	Y,Y,Y	N	Y	Y	NONE
	2:227487617|227491640	intron	2.40,0.98,0.97	0.00,0.00,0.00	0.00,0.00,0.00	5.13,4.66,0	Y,Y,N	AGFG1	0.80,0.55,-0.25	N,N,N	N	Y	Y	NONE
	10:440871|472549	exon	6.86,5.30,3.13	0.00,0.00,0.00	0.36,0.00,0.00	7.30,3.68,-1.72	Y,Y,N	DIP2C	4.64,2.70,-1.92	Y,Y,Y	N	N	Y	NONE
	12:82386803|82403130	exon	0.98,2.65,0.86	0.00,0.00,0.00	0.00,0.00,0.00	5.22,4.74,0	Y,Y,N	METTL25	0.59,0.48,-0.12	N,N,N	N	Y	Y	NONE
	3:195688533|195689438	exon	5.66,4.72,6.15	0.00,0.00,0.00	0.00,0.00,0.00	7.43,6.80,0	Y,Y,N	LINC00969	-1.29,-1.72,-0.44	Y,Y,N	N	Y	Y	NONE
	13:28174272|28177935	exon	9.04,9.23,13.37	4.38,6.08,5.25	0.42,2.13,1.83	0.40,1.99,1.58	N,Y,Y	PAN3	-1.92,-1.42,0.48	Y,Y,N	N	Y	Y	NONE
	10:68038093|68067217	exon	1.52,1.57,1.29	0.00,0.00,0.00	0.00,0.00,0.00	5.18,4.71,0	Y,Y,N	HERC4	0.38,-0.10,-0.49	N,N,N	N	Y	Y	NONE
	16:954357|954666	exon	14.05,13.16,12.72	7.10,5.95,3.50	19.07,22.38,19.60	0.69,-1.64,-2.29	N,Y,Y	LMF1	0.94,-0.13,-1.08	N,N,Y	N	Y	Y	NONE
	10:12400721|12403369	intron	3.92,5.89,6.15	0.00,0.00,0.00	0.00,0.00,0.00	7.38,6.75,0	Y,Y,N	CAMK1D	4.28,6.05,1.72	Y,Y,Y	N	N	Y	NONE
	11:85996826|86031611	exon	1.52,1.18,2.91	0.00,0.00,0.00	0.00,0.00,0.00	5.61,5.08,0	Y,Y,N	PICALM	-0.44,0.11,0.54	N,N,N	Y	Y	Y	NONE
	7:66286511|66286709	exon	7.30,11.69,13.48	0.50,2.64,0.38	1.43,1.07,0.96	2.58,2.08,-0.48	Y,Y,N	TPST1	0.13,0.81,0.66	N,N,N	N	Y	Y	NONE
	11:66821643|66828364	exon	1.85,2.46,2.59	2.30,1.39,1.19	0.00,0.00,0.00	-0.08,5.44,4.72	N,Y,Y	C11orf80	0.28,1.54,1.25	N,Y,Y	N	Y	Y	NONE
	17:12095575|12113360	exon	10.89,5.21,8.30	0.00,0.00,0.00	0.00,0.00,0.00	7.98,7.36,0	Y,Y,N	MAP2K4	-0.75,-0.19,0.55	N,N,N	Y	Y	Y	NONE
	5:171240928|171242820	exon	10.35,6.88,11.65	1.72,3.04,1.13	0.42,1.36,0.00	1.70,2.99,1.21	Y,Y,N	RANBP17	-0.32,1.07,1.38	N,Y,Y	Y	Y	Y	NONE
	9:109050283|109050692	exon	0.76,1.18,1.83	2.15,4.16,3.88	1.31,5.04,3.94	-2.00,-2.25,-0.25	Y,Y,N	TMEM245	-0.60,0.52,1.10	N,N,Y	N	Y	Y	NONE
	12:28225795|28259442	exon	28.10,30.45,35.91	0.00,0.00,0.00	0.00,0.00,0.00	9.87,9.30,0	Y,Y,N	CCDC91	0.16,0.80,0.63	N,N,N	N	Y	Y	NONE
	15:100254136|100331054	exon	0.00,0.00,0.00	5.60,9.12,9.07	0.00,0.00,0.00	-8.50,0,7.48	Y,N,Y	ADAMTS17	-8.67,-6.03,2.92	Y,Y,Y	N	N	Y	NONE
	13:24222819|24224582	exon	0.65,0.49,0.00	6.17,6.15,3.94	0.83,1.55,2.31	-4.29,-2.75,1.45	Y,N,Y	RP11-307N16.6|SPATA13	0,0,0	N,N,N	N	Y	Y	NONE
	11:61437625|61438113	exon	4.79,3.34,3.99	6.53,8.00,3.13	3.62,5.72,7.98	-1.10,-1.45,-0.33	Y,Y,N	SDHAF2|RP11-286N22.8	0.79,0.51,-0.30	N,N,N	Y	Y	Y	NONE
	16:471295|489000	exon	0.54,3.05,1.19	0.00,0.00,0.00	0.00,0.00,0.00	5.31,4.83,0	Y,Y,N	RAB11FIP3	0.42,0.72,0.30	N,N,N	N	Y	Y	NONE
	7:39997494|40047877	exon	2.72,1.28,0.97	0.29,2.78,1.06	0.00,0.00,0.00	-0.29,4.89,4.25	N,Y,Y	CDK13	-0.18,-0.07,0.10	N,N,N	N	Y	Y	NONE
	19:3660966|3662001	exon	4.57,3.63,3.13	7.03,5.55,3.63	3.86,9.11,6.63	-1.09,-1.70,-0.60	Y,Y,N	PIP5K1C	-1.12,-0.24,0.87	Y,N,N	N	Y	Y	NONE
	13:98213220|98213413	exon	5.34,2.75,4.10	7.75,2.97,3.31	5.41,18.12,11.15	-0.80,-2.38,-1.55	N,Y,Y	FARP1	-1.51,-2.20,-0.70	Y,Y,N	N	Y	Y	NONE
	10:91425281|91462184	exon	31.70,27.21,29.01	3.37,3.04,2.69	0.42,0.00,0.00	2.67,5.54,2.93	Y,Y,N	HECTD2	1.48,5.35,3.73	Y,Y,Y	N	Y	Y	NONE
	17:82870224|82900731	exon	3.27,4.81,5.71	8.82,7.34,5.13	5.47,15.89,7.59	-1.20,-1.96,-0.75	Y,Y,N	TBCD	-0.87,-0.60,0.26	N,N,N	N	Y	Y	NONE
	11:123083085|123084713	exon	1.63,1.57,3.67	0.00,0.00,0.00	0.00,0.00,0.00	5.97,5.41,0	Y,Y,N	CLMP	5.50,6.26,0.70	Y,Y,N	N	Y	Y	NONE
	12:28255581|28391411	exon	2.72,2.85,3.77	0.00,0.00,0.00	0.12,0.00,0.00	6.53,4.34,-0.97	Y,Y,N	CCDC91	0.16,0.80,0.63	N,N,N	N	N	Y	NONE
	1:213937254|213966284	exon	0.00,0.00,0.00	0.00,0.00,0.00	0.65,1.84,3.07	0,-6.60,-5.89	N,Y,Y	PROX1-AS1	-5.17,-9.69,-4.94	Y,Y,Y	N	Y	Y	NONE
	22:28296198|28306643	exon	8.06,12.97,8.30	0.00,0.00,0.00	0.00,0.00,0.00	8.26,7.65,0	Y,Y,N	TTC28	9.48,6.72,-2.60	Y,Y,Y	N	Y	Y	NONE
	X:69030999|69037116	intergenic	0.00,0.00,0.00	1.22,5.68,3.25	0.00,0.00,0.00	-7.11,0,6.09	Y,N,Y	NONE	NONE	N,N,N	N	Y	Y	NONE
	14:39345904|39348977	exon	2.40,0.39,2.91	0.00,0.00,0.00	0.00,0.00,0.00	5.57,5.05,0	Y,Y,N	RP11-407N17.3|CTAGE5	0,0,0	N,N,N	N	Y	Y	NONE
	8:141160632|141163429	exon	5.99,2.06,2.48	2.94,6.21,3.00	0.24,0.00,0.00	-0.78,3.64,4.36	N,Y,Y	DENND3	0.09,2.83,2.72	N,Y,Y	N	Y	Y	NONE
	17:59084002|59088407	exon	2.61,1.47,2.05	0.00,0.00,0.00	0.00,0.00,0.00	5.79,5.24,0	Y,Y,N	TRIM37	-0.25,0.61,0.85	N,N,N	N	Y	Y	NONE
	1:28010947|28017239	exon	2.40,1.67,0.97	0.00,0.00,0.00	0.00,0.00,0.00	5.43,4.92,0	Y,Y,N	EYA3	-1.23,-1.78,-0.56	Y,Y,N	N	Y	Y	NONE
	2:241654546|241655343	exon	0.00,0.00,0.00	0.00,0.00,0.00	0.36,2.33,0.96	0,-5.85,-4.88	N,Y,Y	ATG4B	-1.06,-1.54,-0.50	Y,Y,N	N	Y	Y	NONE
	5:38527155|38530666	exon	4.03,3.14,2.16	0.00,0.00,0.00	0.00,0.00,0.00	6.52,5.92,0	Y,Y,N	LIFR	9.80,9.80,-0.01	Y,Y,N	Y	Y	Y	NONE
	5:108883396|108959347	exon	2.18,0.69,2.80	0.00,0.00,0.00	0.00,0.00,0.00	5.60,5.07,0	Y,Y,N	FER	-0.06,0.61,0.66	N,N,N	N	Y	Y	NONE
	10:34696318|34700204	intron	1.52,0.98,2.05	0.00,0.00,0.00	0.00,0.00,0.00	5.22,4.75,0	Y,Y,N	PARD3	0.89,1.31,0.41	N,Y,N	N	N	Y	NONE
	5:38971877|38978650	exon	2.51,1.47,2.16	0.00,0.00,0.00	0.77,1.84,1.15	5.79,-0.23,-5.16	Y,N,Y	RICTOR	0.32,-0.60,-0.93	N,N,N	N	Y	Y	NONE
	7:105038126|105041023	exon	15.14,19.94,16.28	15.28,14.93,12.88	2.20,1.45,1.44	-0.34,2.18,2.54	N,Y,Y	KMT2E	-1.98,-0.57,1.39	Y,N,Y	N	Y	Y	NONE
	1:224952670|224968874	exon	6.21,2.46,5.71	0.00,0.00,0.00	0.36,1.55,0.86	7.19,1.46,-4.26	Y,N,Y	DNAH14	1.20,-0.31,-1.52	Y,N,Y	N	Y	Y	NONE
	5:80678927|80761678	exon	9.04,6.58,4.42	0.65,0.86,0.00	0.53,0.00,0.48	3.02,2.97,-0.06	Y,Y,N	MSH3	-0.88,-0.85,0.02	N,N,N	N	Y	Y	NONE
	X:75745618|75746069	exon	0.00,0.00,0.00	0.36,0.00,0.00	1.31,1.94,4.13	-1.71,-7.11,-4.00	N,Y,Y	TTC3P1	1.10,1.44,0.32	Y,Y,N	N	Y	Y	NONE
	12:96313321|96334865	exon	2.94,1.67,0.65	0.00,0.00,0.00	0.00,0.00,0.00	5.48,4.97,0	Y,Y,N	CDK17	0.31,0.36,0.04	N,N,N	N	N	Y	NONE
	X:134473359|134498684	exon	8.71,9.73,8.73	2.37,2.31,0.50	3.09,7.27,5.96	1.81,-0.18,-1.96	Y,N,Y	HPRT1	-0.36,-0.73,-0.39	N,N,N	N	Y	Y	NONE
	1:247159006|247159813	exon	19.61,21.02,21.57	3.95,3.63,2.88	3.15,8.62,7.40	1.97,0.80,-1.15	Y,N,Y	ZNF124	0.46,-0.98,-1.44	N,N,Y	N	Y	Y	NONE
	6:110960414|110962505	exon	0.00,0.00,0.00	0.00,0.00,0.00	0.53,1.84,0.58	0,-5.60,-4.50	N,Y,Y	GTF3C6	0.30,-0.69,-0.99	N,N,N	N	Y	Y	NONE
	13:51319671|51320051	intergenic	2.18,3.83,2.91	0.00,0.00,0.00	0.00,0.00,0.00	6.46,5.86,0	Y,Y,N	NONE	NONE	N,N,N	N	Y	Y	NONE
	5:134157707|134174514	exon	1.09,1.38,1.73	0.00,0.00,0.00	0.00,0.00,0.00	5.08,4.62,0	Y,Y,N	SKP1	-0.25,0.80,1.04	N,N,Y	N	Y	Y	NONE
	11:44107683|44130138	exon	0.00,0.00,0.00	2.87,1.98,0.75	0.18,1.07,1.35	-6.25,-5.26,0.80	Y,Y,N	EXT2	-0.20,0.53,0.71	N,N,N	Y	Y	Y	NONE
	5:128519273|128530693	exon	7.62,6.19,5.61	0.00,0.00,0.00	0.00,0.00,0.00	7.67,7.04,0	Y,Y,N	FBN2	12.28,13.26,0.68	Y,Y,N	N	Y	Y	NONE
	12:46229153|46254936	exon	19.39,18.47,14.02	2.51,2.78,3.88	1.43,3.49,2.31	1.87,1.91,0.06	Y,Y,N	SLC38A1	0.09,-0.54,-0.64	N,N,N	N	Y	Y	NONE
	2:10141854|10142375	exon	1.63,1.08,0.00	2.44,3.44,2.38	3.98,8.14,11.53	-2.04,-3.93,-1.79	N,Y,Y	C2orf48	-1.53,-3.31,-1.74	Y,Y,Y	N	Y	Y	NONE
	8:125182103|125195272	intron	2.94,3.73,4.10	0.00,0.00,0.00	0.00,0.00,0.00	6.77,6.15,0	Y,Y,N	NSMCE2	0.03,0.09,0.06	N,N,N	N	N	Y	NONE
	5:10213491|10224061	intergenic	59.36,45.09,51.97	0.36,0.00,0.88	1.84,1.74,4.42	5.84,3.29,-2.56	Y,Y,N	NONE	NONE	N,N,N	N	Y	Y	NONE
	20:64264429|64268010	exon	0.00,0.00,0.00	0.00,0.00,0.00	0.48,1.55,2.02	0,-6.08,-5.19	N,Y,Y	PCMTD2	-1.33,-3.12,-1.80	Y,Y,Y	N	Y	Y	NONE
	11:883148|884169	exon	0.00,0.98,0.00	0.50,0.00,0.81	2.73,3.20,3.65	-0.68,-4.01,-2.84	N,Y,Y	CHID1	-0.91,-0.92,-0.03	N,N,N	N	Y	Y	NONE
	5:177135087|177192019	exon	1.52,0.59,1.51	0.00,0.00,0.00	0.24,3.39,1.25	4.75,-1.15,-5.41	Y,N,Y	NSD1	0.06,-0.04,-0.12	N,N,N	Y	Y	Y	NONE
	2:24293688|24295804	exon	1.52,0.59,0.54	2.87,4.89,1.94	0.18,0.00,0.86	-2.38,0.35,2.63	Y,N,Y	ITSN2	-2.50,-1.38,1.11	Y,Y,Y	N	Y	Y	NONE
	11:121478118|121497049	exon	0.00,0.00,0.00	0.00,0.00,0.00	0.48,1.45,1.25	0,-5.72,-4.67	N,Y,Y	SORL1	-2.31,-3.13,-0.83	Y,Y,N	N	Y	Y	NONE
	17:79644137|79669071	intergenic	5.01,3.14,5.07	0.00,0.00,0.00	0.00,0.00,0.00	7.08,6.45,0	Y,Y,N	NONE	NONE	N,N,N	N	N	Y	NONE
	10:27566832|27578713	intergenic	1.85,1.08,1.08	0.00,0.00,0.00	0.00,0.00,0.00	4.98,4.54,0	Y,Y,N	NONE	NONE	N,N,N	N	Y	Y	NONE
	3:11599892|11602022	intron	0.00,0.00,0.43	0.00,0.00,0.00	1.72,2.71,4.04	1.55,-4.96,-6.83	N,Y,Y	VGLL4	1.93,0.54,-1.40	Y,N,Y	N	Y	Y	NONE
	12:12839074|12846599	intergenic	1.31,1.47,1.73	0.00,0.00,0.00	0.00,0.00,0.00	5.22,4.75,0	Y,Y,N	NONE	NONE	N,N,N	N	N	Y	NONE
	5:179822958|179833782	exon	2.29,1.67,3.77	0.00,0.00,0.00	0.00,0.00,0.00	6.18,5.60,0	Y,Y,N	SQSTM1	0.86,3.25,2.38	N,Y,Y	N	Y	Y	NONE
	12:110381752|110396452	exon	1.42,1.47,1.94	0.00,0.00,0.00	0.00,0.00,0.00	5.36,4.86,0	Y,Y,N	ANAPC7	0.44,-0.58,-1.03	N,N,Y	N	Y	Y	NONE
	X:113048326|113049952	intergenic	6.54,6.29,5.18	0.00,0.00,0.00	0.00,0.00,0.00	7.56,6.93,0	Y,Y,N	NONE	NONE	N,N,N	N	N	Y	NONE
	5:31431576|31451640	exon	1.42,2.26,1.73	0.00,0.00,0.00	0.30,0.97,2.02	5.58,-0.11,-4.63	Y,N,Y	DROSHA	0.75,-0.46,-1.22	N,N,Y	Y	Y	Y	NONE
	9:4823548|4833228	exon	18.84,18.67,18.76	5.60,3.37,5.94	9.45,18.70,8.74	1.29,-0.36,-1.61	Y,N,Y	RCL1	0.14,0.13,-0.02	N,N,N	N	Y	Y	NONE
	13:52417992|52427219	exon	1.09,1.08,1.40	2.80,2.97,4.63	1.54,3.39,4.13	-2.13,-2.20,-0.06	Y,Y,N	VPS36	-2.17,-2.46,-0.29	Y,Y,N	N	Y	Y	NONE
	19:47725812|47726224	exon	1.96,1.77,2.26	0.00,0.00,0.00	0.00,0.00,0.00	5.76,5.21,0	Y,Y,N	EHD2|CTD-2571L23.8	2.43,8.96,6.35	Y,Y,Y	N	Y	Y	NONE
	4:41494536|41551395	exon	10.46,7.17,6.69	0.00,0.00,0.00	0.00,0.00,0.00	7.99,7.37,0	Y,Y,N	LIMCH1	4.41,11.43,6.80	Y,Y,Y	N	Y	Y	NONE
	1:97679095|97699547	exon	0.76,1.87,2.16	0.00,0.00,0.00	0.00,0.00,0.00	5.32,4.83,0	Y,Y,N	DPYD	6.17,6.76,0.49	Y,Y,N	N	Y	Y	NONE
	2:142885349|142960770	exon	2.61,2.16,2.26	0.00,0.00,0.00	0.00,0.00,0.00	6.05,5.47,0	Y,Y,N	KYNU	10.94,11.72,0.33	Y,Y,N	N	N	Y	NONE
	2:187484124|187503770	exon	2.51,2.75,3.23	0.00,0.00,0.00	0.00,0.00,0.00	6.37,5.77,0	Y,Y,N	TFPI|AC007319.1	7.90,6.29,-1.48	Y,Y,N	N	Y	Y	NONE
	1:85350415|85358847	exon	14.49,12.97,15.96	7.32,6.01,6.25	0.89,0.00,0.67	0.54,3.46,2.73	N,Y,Y	RP11-131L23.1|DDAH1	-2.46,-0.66,1.51	Y,N,N	N	Y	Y	NONE
	12:107520487|107544139	exon	0.00,0.00,0.00	1.22,1.39,1.13	0.00,0.00,0.00	-5.61,0,4.14	Y,N,Y	BTBD11	-10.04,-1.03,8.38	Y,N,Y	N	Y	Y	NONE
	8:140879471|140890769	exon	38.99,39.10,45.29	5.02,5.95,3.50	1.78,2.23,1.73	2.50,3.38,0.89	Y,Y,N	PTK2	1.01,-0.39,-1.41	Y,N,Y	N	Y	Y	Li et al., 2015
	12:101714090|101720254	exon	2.29,1.47,0.65	0.00,0.00,0.00	0.00,0.00,0.00	5.16,4.69,0	Y,Y,N	CHPT1	1.77,1.45,-0.34	Y,Y,N	N	Y	Y	NONE
	3:31876433|31879830	exon	36.60,35.07,38.39	8.11,17.18,11.07	2.91,7.17,7.88	1.00,1.71,0.72	Y,Y,N	OSBPL10	0.28,0.54,0.25	N,N,N	N	Y	Y	NONE
	11:129123446|129124894	exon	2.07,1.57,3.77	18.51,16.32,11.07	4.04,11.82,5.19	-3.21,-2.39,0.79	Y,Y,N	ARHGAP32	-3.65,-3.91,-0.27	Y,Y,N	N	Y	Y	NONE
	4:94618004|94640450	exon	0.76,2.36,1.62	0.00,0.00,0.00	0.00,0.00,0.00	5.32,4.83,0	Y,Y,N	PDLIM5	-0.74,-1.53,-0.80	N,Y,N	N	Y	Y	NONE
	9:20448123|20456786	exon	5.55,5.40,6.15	0.57,0.00,0.00	0.36,0.00,0.00	3.75,3.86,-0.10	Y,Y,N	MLLT3	0.56,0.61,0.04	N,N,N	Y	Y	Y	NONE
	1:40189055|40202614	exon	7.19,5.01,12.62	3.01,5.88,4.31	0.48,0.97,0.96	0.30,2.37,2.07	N,Y,Y	RLF	-0.29,-0.41,-0.12	N,N,N	N	Y	Y	NONE
	9:116235139|116235637	exon	3.70,1.28,2.59	0.00,0.00,0.00	0.00,0.00,0.00	6.14,5.56,0	Y,Y,N	PAPPA	3.45,7.19,3.60	Y,Y,Y	N	Y	Y	NONE
	8:99274198|99275254	exon	18.08,28.69,19.41	4.95,3.83,2.38	2.61,2.33,2.21	1.98,2.12,0.17	Y,Y,N	VPS13B	-0.51,-0.85,-0.35	N,N,N	N	Y	Y	NONE
	11:103311878|103323990	exon	2.61,2.06,1.83	0.00,0.00,0.00	0.00,0.00,0.00	5.91,5.35,0	Y,Y,N	DYNC2H1	0.93,0.99,0.04	N,N,N	N	Y	Y	NONE
	12:29659880|29660885	exon	2.83,1.57,0.75	0.00,0.00,0.00	0.00,0.00,0.00	5.45,4.94,0	Y,Y,N	TMTC1	6.60,8.94,2.23	Y,Y,Y	N	Y	Y	NONE
	11:17878208|18010139	exon	0.33,0.29,0.00	2.44,0.86,1.38	1.31,2.23,2.40	-3.23,-3.95,-0.65	Y,Y,N	SERGEF	-0.84,-1.08,-0.25	N,Y,N	N	Y	Y	NONE
	7:770471|775162	exon	1.20,1.08,1.51	5.60,7.34,5.88	4.40,3.78,4.61	-2.88,-2.77,0.12	Y,Y,N	DNAAF5	-1.69,-2.49,-0.81	Y,Y,N	N	Y	Y	NONE
	19:6702127|6702579	exon	3.27,5.01,2.59	1.43,1.39,0.94	0.00,0.00,0.00	0.94,6.16,4.14	N,Y,Y	C3	2.31,6.17,3.84	Y,Y,Y	N	Y	Y	NONE
	5:145817894|145826200	exon	0.00,0.00,0.00	6.74,5.75,4.75	0.89,5.13,1.06	-8.04,-6.91,0.99	Y,Y,N	PRELID2	-2.51,-2.56,-0.06	Y,Y,N	N	Y	Y	NONE
	2:53401660|53415606	intergenic	15.58,16.11,10.89	0.00,0.00,0.00	0.00,0.00,0.00	8.78,8.18,0	Y,Y,N	NONE	NONE	N,N,N	N	Y	Y	NONE
	8:17675186|17715901	exon	3.16,1.77,2.37	0.00,0.00,0.00	0.00,0.00,0.00	6.10,5.52,0	Y,Y,N	MTUS1	-0.92,6.53,7.27	N,Y,Y	N	Y	Y	NONE
	11:13413530|13421838	exon	2.94,5.40,6.47	11.05,14.47,7.31	6.06,6.20,9.90	-1.71,-1.57,0.16	Y,Y,N	BTBD10	-0.35,0.00,0.34	N,N,N	N	Y	Y	NONE
	5:138781923|138827718	exon	0.00,0.29,0.00	1.36,2.18,0.88	0.00,0.00,0.00	-3.93,0.99,4.47	Y,N,Y	CTNNA1	-0.60,0.33,0.91	N,N,N	N	Y	Y	NONE
	13:75621763|75727098	exon	1.85,1.08,0.97	0.36,2.11,0.75	3.09,8.43,4.80	-0.27,-2.93,-2.56	N,Y,Y	LMO7|RP11-29G8.3	-1.83,-3.68,-1.85	Y,Y,Y	N	N	Y	NONE
	10:92893349|92899644	exon	39.54,35.86,39.79	7.75,7.60,7.38	5.11,4.46,5.19	1.73,1.89,0.19	Y,Y,N	EXOC6	-0.28,-0.54,-0.28	N,N,N	N	Y	Y	NONE
	14:99458279|99465813	exon	168.17,165.93,172.85	55.81,52.01,49.08	44.21,68.79,68.89	1.09,0.51,-0.56	Y,N,N	SETD3	0.57,0.84,0.26	N,N,N	N	Y	Y	NONE
	5:55645789|55664863	exon	1.96,2.55,2.05	0.00,0.00,0.00	0.00,0.00,0.00	5.93,5.37,0	Y,Y,N	SLC38A9	0.01,0.43,0.41	N,N,N	N	Y	Y	NONE
	7:8055433|8071131	exon	2.94,1.08,1.83	0.00,0.00,0.00	0.00,0.00,0.00	5.69,5.15,0	Y,Y,N	GLCCI1	2.42,1.79,-0.63	Y,Y,N	N	Y	Y	NONE
	13:101395183|101399165	exon	1.09,2.06,0.97	0.00,0.00,0.00	0.00,0.00,0.00	5.06,4.61,0	Y,Y,N	NALCN	9.14,9.14,0	Y,Y,N	N	Y	Y	NONE
	17:72420700|72421066	exon	0.44,0.00,0.00	1.08,2.97,0.56	0.59,1.65,2.21	-3.55,-3.88,-0.25	Y,Y,N	LINC00511	-3.22,-3.80,-0.59	Y,Y,N	N	Y	Y	NONE
	20:20653530|20680801	exon	2.29,1.57,1.19	0.00,0.00,0.00	0.00,0.00,0.00	5.44,4.93,0	Y,Y,N	RALGAPA2	-2.03,-1.58,0.43	Y,Y,N	N	Y	Y	NONE
	12:56099648|56100245	exon	0.00,0.00,0.00	1.65,1.85,0.31	0.24,2.23,1.25	-5.52,-5.83,-0.19	Y,Y,N	ERBB3	-4.49,-5.83,-1.35	Y,Y,Y	Y	Y	Y	NONE
	2:240552914|240555055	exon	0.00,0.00,0.00	0.79,0.79,1.81	0.24,1.84,1.25	-5.48,-5.67,-0.11	Y,Y,N	ANKMY1	-0.11,-0.35,-0.25	N,N,N	N	Y	Y	NONE
	19:52282111|52283413	exon	2.72,2.65,1.51	6.81,4.23,4.88	3.68,7.17,9.03	-1.79,-2.41,-0.62	Y,Y,N	ZNF766	-1.78,-1.50,0.27	Y,Y,N	N	Y	Y	Zheng et al., 2016
	7:2353914|2360902	intergenic	0.00,0.00,0.00	1.15,6.61,5.19	0.00,0.00,0.00	-7.30,0,6.22	Y,N,Y	NONE	NONE	N,N,N	N	N	Y	NONE
	15:59178393|59188216	exon	4.36,4.91,5.07	0.00,0.00,0.00	0.89,0.87,0.67	7.22,1.44,-4.29	Y,N,Y	MYO1E	3.12,1.80,-1.33	Y,Y,Y	N	Y	Y	NONE
	2:109347674|109371681	exon	0.87,1.57,2.91	0.00,0.00,0.00	0.00,0.00,0.00	5.52,5.00,0	Y,Y,N	SH3RF3	0.67,3.24,2.53	N,Y,Y	N	Y	Y	NONE
	13:113014763|113045361	exon	0.00,0.00,0.00	0.00,0.00,0.00	0.83,2.42,0.58	0,-6.06,-5.17	N,Y,Y	MCF2L	-1.05,-4.15,-3.11	Y,Y,Y	N	Y	Y	NONE
	9:123667026|123769563	exon	2.51,1.57,0.22	0.00,0.00,0.00	0.00,0.00,0.00	5.05,4.60,0	Y,Y,N	DENND1A	0.89,0.74,-0.16	N,N,N	N	Y	Y	NONE
	10:72708283|72741845	intron	1.96,1.08,2.59	0.00,0.00,0.00	0.00,0.00,0.00	5.62,5.09,0	Y,Y,N	MCU	2.21,0.69,-1.53	Y,N,Y	N	N	Y	NONE
	16:47497399|47515601	exon	68.29,62.28,67.18	29.70,31.32,21.19	9.86,16.66,10.38	0.68,1.43,0.77	N,Y,N	PHKB	-0.61,-0.90,-0.30	N,N,N	N	Y	Y	NONE
	2:239990074|240011696	exon	0.87,2.75,0.65	0.00,0.00,0.00	0.36,1.65,0.96	5.11,-0.27,-4.42	Y,N,Y	NDUFA10	0.01,-0.06,-0.08	N,N,N	N	Y	Y	NONE
	X:113048326|113126340	intergenic	2.29,1.28,0.97	0.00,0.00,0.00	0.00,0.00,0.00	5.22,4.74,0	Y,Y,N	NONE	NONE	N,N,N	N	Y	Y	NONE
	16:68900434|68928083	exon	4.47,1.57,4.64	0.00,0.00,0.00	0.00,0.00,0.00	6.71,6.09,0	Y,Y,N	TANGO6	1.20,-1.28,-2.49	Y,Y,Y	N	N	Y	NONE
	14:39654845|39655808	intergenic	1.20,0.59,0.86	0.00,0.00,0.00	1.66,2.81,2.21	4.13,-2.24,-6.45	N,Y,Y	NONE	NONE	N,N,N	N	Y	Y	NONE
	7:919968|935505	exon	0.00,0.20,0.00	0.79,0.93,2.00	2.79,3.97,1.54	-4.19,-5.86,-1.47	Y,Y,N	COX19|ADAP1	1.52,1.08,-0.45	Y,Y,N	N	Y	Y	NONE
	12:13865798|13866226	exon	0.00,0.00,0.00	0.00,0.00,0.00	0.65,1.84,1.15	0,-5.98,-5.05	N,Y,Y	GRIN2B	-4.09,-10.46,-6.28	Y,Y,Y	N	Y	Y	NONE
	18:21366027|21403994	exon	5.88,5.01,6.90	0.00,0.00,0.00	0.00,0.00,0.00	7.54,6.91,0	Y,Y,N	GREB1L	7.34,8.13,0.73	Y,Y,N	N	Y	Y	NONE
	17:28358916|28360847	exon	1.31,2.16,1.29	0.00,0.00,0.00	0.00,0.00,0.00	5.34,4.85,0	Y,Y,N	TMEM199|CTB-96E2.3	0.57,1.02,0.44	N,Y,N	N	Y	Y	NONE
	6:2115771|2124731	exon	1.96,3.44,3.77	1.79,2.25,0.38	3.21,6.39,5.96	0.50,-1.67,-2.13	N,Y,Y	GMDS	-1.07,-2.79,-1.73	Y,Y,Y	N	Y	Y	NONE
	5:180549931|180553471	exon	17.32,16.60,13.80	5.24,5.09,2.75	1.60,4.55,5.19	1.29,1.18,-0.08	Y,Y,N	CNOT6	-1.04,-0.91,0.13	Y,N,N	N	Y	Y	NONE
	8:144190784|144200541	exon	4.68,4.13,4.42	9.61,10.57,10.94	7.90,4.65,8.74	-1.84,-1.76,0.10	Y,Y,N	MROH1	-0.88,-0.34,0.53	N,N,N	N	Y	Y	NONE
	1:44339045|44339322	exon	3.27,1.28,1.29	0.00,0.00,0.00	0.53,1.36,1.35	5.68,-0.06,-4.74	Y,N,Y	ERI3	1.07,1.15,0.07	Y,Y,N	N	Y	Y	NONE
	3:60765524|60767098	intron	0.00,0.00,0.00	6.31,8.86,5.88	0.00,0.00,0.00	-8.32,0,7.30	Y,N,Y	FHIT	-5.23,-2.89,2.14	Y,Y,Y	Y	Y	Y	NONE
	9:123557570|123583270	exon	1.63,2.85,1.62	0.00,0.00,0.00	0.00,0.00,0.00	5.80,5.25,0	Y,Y,N	DENND1A	0.89,0.74,-0.16	N,N,N	N	Y	Y	NONE
	2:134253095|134318739	exon	0.00,0.00,0.00	3.08,0.53,1.50	0.42,0.78,2.11	-6.13,-5.76,0.35	Y,Y,N	MGAT5	-5.61,-2.82,2.78	Y,Y,Y	N	Y	Y	NONE
	4:185247294|185288082	exon	1.42,1.87,0.97	6.03,3.57,4.31	0.42,0.00,0.86	-2.27,0.62,2.81	Y,N,Y	SNX25	-2.10,-0.96,1.12	Y,N,Y	N	Y	Y	NONE
	8:47407861|47440542	exon	29.08,23.87,28.25	6.03,3.83,6.31	1.78,2.52,2.79	1.69,2.52,0.84	Y,Y,N	SPIDR	0.28,0.52,0.23	N,N,N	N	Y	Y	NONE
	9:6814631|6893232	exon	0.98,0.00,1.08	2.15,1.98,1.63	4.69,11.14,5.28	-2.00,-4.23,-2.18	N,Y,Y	RP11-146B14.1|KDM4C|AL513412.1	0,0,0	N,N,N	N	Y	Y	NONE
	7:42076752|42223295	exon	0.00,0.00,0.00	2.94,1.45,3.38	0.00,0.00,0.00	-6.88,0,5.73	Y,N,Y	GLI3	-4.93,3.33,8.24	Y,Y,Y	N	N	Y	NONE
	12:104288931|104289542	exon	6.97,6.88,8.63	0.00,0.00,0.00	0.00,0.00,0.00	7.88,7.26,0	Y,Y,N	TXNRD1	2.79,3.29,0.50	Y,Y,N	N	Y	Y	NONE
	5:81612562|81650339	intron	1.74,0.88,1.51	0.00,0.00,0.00	0.00,0.00,0.00	5.04,4.59,0	Y,Y,N	SSBP2	4.63,0.73,-3.85	Y,N,Y	N	Y	Y	NONE
	8:61676140|61684188	exon	1.96,2.85,2.16	0.43,0.00,0.00	0.00,0.00,0.00	3.16,5.46,1.16	Y,Y,N	ASPH	1.53,1.32,-0.21	Y,Y,N	N	Y	Y	NONE
	12:50780140|50809589	exon	43.68,48.14,43.89	4.52,6.74,3.94	3.57,4.94,3.36	2.57,2.49,-0.06	Y,Y,N	ATF1	0.93,0.86,-0.07	N,N,N	Y	Y	Y	NONE
	12:56477660|56478262	exon	0.00,0.00,0.00	0.93,1.39,0.63	1.78,1.07,0.96	-5.12,-6.31,-0.85	Y,Y,N	SPRYD4|GLS2	-0.34,0.52,0.85	N,N,N	N	Y	Y	NONE
	15:94298201|94298730	exon	8.82,8.35,7.55	1.00,1.19,0.00	1.07,1.36,0.67	2.77,1.91,-0.86	Y,Y,N	MCTP2	2.64,0.38,-2.26	Y,N,Y	N	Y	Y	NONE
	5:65988635|65994864	exon	197.03,180.17,224.28	28.12,30.93,21.13	7.43,17.54,19.79	2.31,2.84,0.54	Y,Y,N	ERBB2IP	0.21,0.59,0.37	N,N,N	N	Y	Y	NONE
	10:92974053|93014267	exon	2.83,2.36,3.77	0.00,0.00,0.00	0.42,1.26,1.54	6.45,0.58,-4.66	Y,N,Y	EXOC6	-0.28,-0.54,-0.28	N,N,N	N	Y	Y	NONE
	8:104068512|104148848	exon	0.00,0.00,0.00	2.22,1.52,0.81	0.00,0.00,0.00	-5.92,0,4.54	Y,N,Y	RIMS2	-8.90,0,7.98	Y,N,Y	N	Y	Y	NONE
	17:81970376|81985607	intergenic	0.00,0.00,0.00	4.38,2.18,2.44	0.00,0.00,0.00	-7.08,0,5.97	Y,N,Y	NONE	NONE	N,N,N	N	N	Y	NONE
	12:123498544|123499536	exon	1.74,1.38,1.29	0.00,0.00,0.00	0.00,0.00,0.00	5.18,4.71,0	Y,Y,N	RILPL1	2.31,2.28,-0.04	Y,Y,N	N	Y	Y	NONE
	15:55924646|55966546	exon	3.05,3.73,1.29	0.00,0.00,0.00	0.00,0.00,0.00	6.27,5.69,0	Y,Y,N	NEDD4	-0.40,-0.02,0.37	N,N,N	N	N	Y	NONE
	4:138179217|138185244	exon	3.92,1.96,1.94	0.00,0.00,0.00	0.00,0.00,0.00	6.21,5.63,0	Y,Y,N	SLC7A11	2.89,1.92,-0.98	Y,Y,N	N	Y	Y	NONE
	17:59731421|59738947	exon	24.40,23.09,24.91	43.61,61.59,44.39	8.50,16.18,12.20	-1.64,0.02,1.67	Y,N,Y	VMP1	-1.51,0.13,1.63	Y,N,Y	N	Y	Y	NONE
	13:30280063|30283791	exon	2.07,3.83,2.16	8.89,7.34,3.88	0.89,0.78,1.73	-1.86,0.25,2.12	Y,N,Y	KATNAL1	-1.30,0.52,1.81	Y,N,Y	N	Y	Y	NONE
	4:9641071|9641450	intergenic	0.00,0.00,0.00	10.11,7.47,6.31	0.00,0.00,0.00	-8.50,0,7.48	Y,N,Y	NONE	NONE	N,N,N	N	N	Y	NONE
	1:246327201|246335474	exon	21.02,10.90,15.74	5.31,2.71,5.13	1.90,1.36,2.98	1.21,1.87,0.68	Y,Y,N	SMYD3	0.88,0.30,-0.60	N,N,N	N	Y	Y	NONE
	2:219792377|219794170	intergenic	0.00,0.00,0.00	0.36,3.77,2.50	0.00,0.00,0.00	-6.23,0,5.17	Y,N,Y	NONE	NONE	N,N,N	N	N	Y	NONE
	7:2271850|2278305	exon	0.00,0.00,0.00	1.72,1.92,0.44	0.00,0.00,0.00	-5.67,0,4.23	Y,N,Y	SNX8	-1.64,-0.18,1.46	Y,N,Y	N	Y	Y	NONE
	6:10703405|10704844	exon	4.47,4.62,5.39	3.87,8.06,5.69	11.83,17.25,16.43	-0.87,-2.63,-1.72	N,Y,Y	PAK1IP1	0.47,-0.20,-0.68	N,N,N	N	Y	Y	NONE
	6:57182032|57183911	exon	1.31,1.38,2.16	0.00,0.00,0.00	0.00,0.00,0.00	5.35,4.86,0	Y,Y,N	BAG2	0.68,0.36,-0.33	N,N,N	N	Y	Y	NONE
	16:66598178|66598840	intergenic	0.00,0.00,0.00	0.00,0.00,0.00	0.42,1.45,1.54	0,-5.81,-4.79	N,Y,Y	NONE	NONE	N,N,N	N	Y	Y	NONE
	4:88131061|88140014	exon	1.20,1.67,0.97	0.00,0.00,0.00	0.00,0.00,0.00	4.91,4.49,0	Y,Y,N	ABCG2	6.51,2.84,-3.48	Y,Y,Y	N	N	Y	NONE
	12:44703726|44714741	exon	0.00,0.00,0.00	1.87,1.45,1.81	0.00,0.00,0.00	-6.19,0,4.87	Y,N,Y	NELL2	-7.17,-0.37,6.65	Y,N,Y	N	Y	Y	NONE
	2:47377014|47379969	exon	0.00,0.00,0.00	2.80,3.44,0.81	0.89,2.81,3.36	-6.61,-6.98,-0.29	Y,Y,N	EPCAM	-10.47,-10.98,-0.54	Y,Y,N	N	Y	Y	NONE
	5:128446481|128530693	exon	8.17,9.04,12.08	0.00,0.00,0.00	0.00,0.00,0.00	8.25,7.64,0	Y,Y,N	FBN2	12.28,13.26,0.68	Y,Y,N	N	Y	Y	NONE
	12:19462510|19473355	exon	28.65,30.65,35.15	7.10,4.03,5.94	1.31,4.07,5.96	1.85,2.18,0.35	Y,Y,N	AEBP2	0.57,0.38,-0.21	N,N,N	N	Y	Y	NONE
	2:43428100|43527988	exon	0.00,0.00,0.00	1.43,0.93,0.56	1.07,2.91,1.06	-5.11,-6.52,-1.06	Y,Y,N	THADA	-2.28,-2.48,-0.21	Y,Y,N	N	Y	Y	NONE
	12:120154970|120155719	exon	53.04,51.77,53.16	55.59,66.48,41.01	43.38,65.01,68.22	-0.63,-1.13,-0.48	N,Y,N	GCN1	0.35,-0.54,-0.90	N,N,N	N	Y	Y	NONE
	1:70184785|70189273	exon	2.29,3.93,1.62	0.00,0.00,0.00	0.00,0.00,0.00	6.23,5.65,0	Y,Y,N	LRRC40	0.48,-0.29,-0.78	N,N,N	N	Y	Y	NONE
	11:68804000|68807638	exon	3.16,1.08,2.80	3.16,3.90,5.94	5.94,5.52,4.13	-1.51,-2.21,-0.67	Y,Y,N	CPT1A	-1.14,-1.66,-0.53	Y,Y,N	N	Y	Y	NONE
	5:37342549|37358151	exon	1.63,0.69,1.94	0.00,0.00,0.00	0.00,0.00,0.00	5.08,4.62,0	Y,Y,N	NUP155	0.78,-0.63,-1.42	N,N,Y	N	Y	Y	NONE
	20:58667490|58673711	exon	1.31,1.57,2.16	0.00,0.00,0.00	0.95,1.55,1.35	5.43,-0.57,-5.27	Y,N,Y	STX16-NPEPL1|STX16	-0.28,-2.41,-2.03	N,Y,Y	N	Y	Y	NONE
	5:128464724|128530693	exon	1.85,2.26,4.21	0.00,0.00,0.00	0.00,0.00,0.00	6.31,5.72,0	Y,Y,N	FBN2	12.28,13.26,0.68	Y,Y,N	N	Y	Y	NONE
	13:102622877|102627924	exon	2.61,2.26,3.13	2.87,5.29,3.63	5.29,10.66,6.92	-1.14,-2.45,-1.29	N,Y,Y	TPP2	-1.12,-2.51,-1.41	Y,Y,Y	N	Y	Y	NONE
	11:6323585|6324035	intergenic	1.85,1.28,1.40	0.00,0.00,0.00	0.00,0.00,0.00	5.23,4.75,0	Y,Y,N	NONE	NONE	N,N,N	N	N	Y	NONE
	3:29739720|29762989	exon	1.20,1.87,1.08	0.00,0.00,0.00	0.00,0.00,0.00	5.07,4.62,0	Y,Y,N	RBMS3	8.26,8.27,0	Y,Y,N	N	N	Y	NONE
	1:224365879|224371423	exon	5.01,5.11,3.02	1.00,0.99,0.31	0.24,0.00,0.00	1.91,4.00,1.48	Y,Y,N	CNIH4	1.62,2.03,0.39	Y,Y,N	N	Y	Y	NONE
	1:197642711|197674169	exon	3.05,1.67,3.99	0.00,0.00,0.00	0.00,0.00,0.00	6.39,5.79,0	Y,Y,N	DENND1B	0.50,0.10,-0.40	N,N,N	N	Y	Y	NONE
	19:42994750|42995361	intron	0.00,0.00,0.00	2.51,4.63,4.06	0.00,0.00,0.00	-7.42,0,6.36	Y,N,Y	CTC-490G23.6|PSG7	-0.83,0,0.55	N,N,N	N	N	Y	NONE
	5:32135572|32143880	exon	117.41,110.13,134.78	16.14,16.85,12.07	6.36,13.47,10.86	2.41,2.62,0.22	Y,Y,N	GOLPH3	1.99,1.50,-0.50	Y,Y,N	N	Y	Y	Zheng et al., 2016
	7:22308339|22318037	exon	0.00,0.00,0.00	16.43,13.08,11.32	0.00,0.00,0.00	-9.24,0,8.21	Y,N,Y	RAPGEF5	-8.92,-0.28,7.68	Y,N,Y	N	Y	Y	NONE
	8:37473078|37476012	exon	0.00,0.00,0.00	1.08,2.64,1.38	0.48,0.58,0.58	-6.12,-4.75,1.12	Y,Y,N	LINC01605	-5.87,-5.85,0.02	Y,Y,N	N	Y	Y	NONE
	10:7220411|7276989	exon	1.63,2.26,2.16	0.00,0.00,0.00	0.00,0.00,0.00	5.78,5.23,0	Y,Y,N	SFMBT2	9.09,9.10,0	Y,Y,N	N	Y	Y	NONE
	17:30734897|30769965	exon	0.76,1.67,1.94	0.00,0.00,0.00	0.00,0.00,0.00	5.15,4.69,0	Y,Y,N	SUZ12P1	-0.86,-0.54,0.30	N,N,N	N	Y	Y	NONE
	10:102258929|102344182	exon	6.97,7.37,8.95	0.00,0.00,0.00	0.00,0.00,0.00	7.93,7.31,0	Y,Y,N	GBF1	0.58,0.53,-0.06	N,N,N	N	Y	Y	NONE
	7:80199225|80212869	exon	1.20,2.46,0.32	0.00,0.00,0.00	0.00,0.00,0.00	4.95,4.52,0	Y,Y,N	GNAI1	2.06,0.16,-1.91	Y,N,Y	N	Y	Y	NONE
	12:28305649|28391411	exon	25.38,20.92,21.46	1.29,0.73,1.56	1.96,1.07,0.96	3.60,2.87,-0.62	Y,Y,N	CCDC91	0.16,0.80,0.63	N,N,N	N	Y	Y	NONE
	5:171213619|171242820	intron	1.42,2.06,1.94	0.00,0.00,0.00	0.00,0.00,0.00	5.58,5.05,0	Y,Y,N	RANBP17	-0.32,1.07,1.38	N,Y,Y	Y	Y	Y	NONE
	X:22212904|22245409	exon	1.63,1.08,2.26	0.00,0.00,0.00	0.00,0.00,0.00	5.40,4.89,0	Y,Y,N	PHEX	1.80,0.11,-1.66	Y,N,Y	N	Y	Y	NONE
	22:45729425|45740538	exon	53.04,61.30,57.47	12.77,6.01,10.50	12.30,12.50,13.55	1.92,1.12,-0.77	Y,Y,N	ATXN10	1.04,0.45,-0.61	Y,N,N	N	Y	Y	NONE
	12:106083864|106086885	exon	2.40,1.08,1.08	0.00,0.00,0.00	0.00,0.00,0.00	5.22,4.74,0	Y,Y,N	NUAK1	0.29,3.20,2.89	N,Y,Y	N	Y	Y	NONE
	2:28752038|28799299	exon	7.41,8.74,9.06	0.00,0.00,0.00	0.30,0.00,0.00	8.05,4.69,-1.62	Y,Y,N	PPP1CB	-1.09,-0.44,0.65	Y,N,N	N	Y	Y	NONE
	12:29633147|29660885	exon	5.01,2.46,4.74	0.00,0.00,0.00	0.00,0.00,0.00	6.94,6.32,0	Y,Y,N	TMTC1	6.60,8.94,2.23	Y,Y,Y	N	Y	Y	NONE
	8:12580828|12581044	intron	4.57,3.83,3.77	0.00,0.00,0.00	0.00,0.00,0.00	6.96,6.34,0	Y,Y,N	RP11-303G3.6	1.43,1.41,0	N,N,N	N	N	Y	NONE
	3:195381009|195392147	exon	15.68,12.97,12.62	8.32,5.55,3.94	1.54,1.84,2.02	0.63,1.90,1.29	N,Y,Y	ACAP2	-0.75,-0.30,0.44	N,N,N	N	Y	Y	NONE
	2:36396614|36442735	exon	11.44,12.18,8.30	5.74,7.00,4.00	0.18,0.00,0.00	0.35,5.71,5.21	N,Y,Y	CRIM1	-0.68,4.65,5.31	N,Y,Y	N	Y	Y	Zheng et al., 2016
	9:129503323|129503672	exon	2.07,2.75,2.16	0.00,0.00,0.00	0.71,0.58,1.25	6.04,0.43,-4.29	Y,N,Y	LINC00963|RP11-492E3.51	2.71,2.54,-0.18	Y,Y,N	N	Y	Y	NONE
	17:52601773|52773352	intergenic	1.20,2.55,2.05	0.00,0.00,0.00	0.00,0.00,0.00	5.70,5.16,0	Y,Y,N	NONE	NONE	N,N,N	N	N	Y	NONE
	13:101258443|101292366	exon	4.03,1.96,1.40	0.00,0.00,0.00	0.00,0.00,0.00	6.10,5.53,0	Y,Y,N	NALCN	9.14,9.14,0	Y,Y,N	N	Y	Y	NONE
	5:73840480|73840760	exon	18.73,21.51,16.07	4.09,5.02,4.56	1.60,1.55,3.07	1.44,2.17,0.76	Y,Y,N	ARHGEF28	0.15,0.61,0.45	N,N,N	N	Y	Y	NONE
	13:40940921|40941370	exon	0.00,0.00,0.00	2.80,0.99,1.00	1.13,1.65,1.06	-6.01,-6.18,-0.08	Y,Y,N	ELF1	-2.39,-1.98,0.40	Y,Y,N	N	Y	Y	NONE
	13:43411916|43412988	exon	0.44,1.96,3.23	0.00,0.00,0.00	0.00,0.00,0.00	5.58,5.06,0	Y,Y,N	ENOX1	4.84,6.24,1.12	Y,Y,N	N	Y	Y	NONE
	17:78190970|78192785	exon	0.00,0.49,0.00	0.00,0.00,0.00	1.78,3.10,0.67	1.71,-4.10,-6.08	N,Y,Y	AFMID	-0.16,-1.81,-1.66	N,Y,Y	N	Y	Y	NONE
	9:122865349|122877583	exon	1.96,0.69,1.40	0.00,0.00,0.00	0.00,0.00,0.00	4.98,4.54,0	Y,Y,N	RC3H2	0.26,0.71,0.44	N,N,N	N	Y	Y	NONE
	3:142736379|142748460	exon	39.54,31.44,31.59	7.03,10.57,6.81	4.16,2.71,5.86	1.48,1.94,0.50	Y,Y,N	TRPC1	-0.31,1.93,2.22	N,Y,Y	N	Y	Y	NONE
	5:55645789|55656774	exon	2.29,0.39,1.40	0.00,0.00,0.00	0.00,0.00,0.00	4.96,4.52,0	Y,Y,N	SLC38A9	0.01,0.43,0.41	N,N,N	N	Y	Y	NONE
	3:4376330|4420146	exon	1.63,1.28,1.08	0.00,0.00,0.00	0.00,0.00,0.00	4.98,4.54,0	Y,Y,N	SUMF1	2.37,3.17,0.79	Y,Y,N	N	Y	Y	NONE
	5:21491321|21497196	exon	80.82,86.16,84.64	4.45,6.15,4.25	5.70,7.27,7.59	3.48,2.60,-0.85	Y,Y,N	GUSBP1	1.25,0.48,-0.78	Y,N,N	N	Y	Y	NONE
	11:27391094|27412860	exon	1.31,1.67,1.08	0.00,0.00,0.00	0.00,0.00,0.00	5.02,4.58,0	Y,Y,N	LGR4	2.85,0.64,-2.22	Y,N,Y	N	Y	Y	NONE
	19:45280374|45280734	exon	0.00,0.49,0.65	0.93,3.83,3.00	0.24,0.00,0.00	-3.16,0.53,3.48	Y,N,Y	MARK4	-0.23,1.23,1.44	N,Y,Y	N	Y	Y	NONE
	6:168509915|168549203	exon	0.00,0.00,0.00	0.00,0.00,0.00	0.42,0.87,1.44	0,-5.48,-4.28	N,Y,Y	SMOC2	-0.54,-9.25,-7.79	N,Y,Y	N	Y	Y	NONE
	12:22643763|22673660	exon	11.00,9.63,11.43	5.67,10.11,4.88	7.37,13.08,13.93	0.06,-1.05,-1.08	N,Y,Y	ETNK1	-1.75,-3.36,-1.63	Y,Y,Y	Y	Y	Y	NONE
	4:114378447|114394314	intergenic	1.31,1.38,1.83	0.00,0.00,0.00	0.00,0.00,0.00	5.22,4.75,0	Y,Y,N	NONE	NONE	N,N,N	N	N	Y	NONE
	7:35010468|35018596	exon	24.94,21.22,20.16	3.51,6.01,3.31	2.97,2.62,3.84	1.78,1.76,0.02	Y,Y,N	DPY19L1	-1.06,-1.02,0.03	Y,Y,N	N	Y	Y	NONE
	3:23954537|23954803	exon	0.87,1.47,1.73	0.00,0.00,0.00	0.00,0.00,0.00	5.02,4.57,0	Y,Y,N	NR1D2	-0.69,1.34,2.01	N,Y,Y	N	Y	Y	NONE
	4:147939825|147955374	exon	20.59,19.25,24.91	10.26,5.95,4.75	1.54,5.72,8.94	1.03,1.15,0.13	Y,Y,N	ARHGAP10	0.05,0.15,0.09	N,N,N	N	Y	Y	NONE
	5:79028433|79033408	exon	1.52,3.14,1.62	0.00,0.00,0.00	0.00,0.00,0.00	5.85,5.30,0	Y,Y,N	DMGDH	5.24,5.22,-0.05	Y,Y,N	N	Y	Y	NONE
	17:819439|826078	exon	5.55,4.22,4.21	16.86,8.13,13.57	0.65,0.97,2.21	-2.07,0.92,2.97	Y,N,Y	NXN	-1.24,0.60,1.83	Y,N,Y	N	Y	Y	NONE
	4:173292108|173304118	exon	0.00,0.00,0.00	0.00,0.00,0.00	0.12,2.71,1.25	0,-5.89,-4.96	N,Y,Y	GALNT7	-3.43,-4.12,-0.70	Y,Y,N	N	Y	Y	NONE
	10:12400016|12403369	intron	8.17,7.86,12.51	0.00,0.00,0.00	0.00,0.00,0.00	8.21,7.60,0	Y,Y,N	CAMK1D	4.28,6.05,1.72	Y,Y,Y	N	Y	Y	NONE
	6:129611533|129618852	exon	2.51,2.26,1.51	0.00,0.00,0.00	1.54,2.33,0.96	5.84,-0.63,-5.84	Y,N,Y	ARHGAP18	-0.01,-3.42,-3.41	N,Y,Y	N	Y	Y	NONE
	11:14771937|14789242	exon	3.16,2.46,2.48	0.86,0.40,0.94	8.14,12.21,11.63	1.21,-2.94,-4.15	N,Y,Y	PDE3B	-0.19,-3.70,-3.51	N,Y,Y	N	Y	Y	NONE
	15:50038768|50047464	exon	4.90,3.73,2.59	0.00,0.00,0.00	0.00,0.00,0.00	6.83,6.21,0	Y,Y,N	ATP8B4	2.67,1.59,-0.95	Y,Y,N	N	Y	Y	NONE
	1:32030298|32033334	exon	0.87,1.47,1.62	0.00,0.00,0.00	0.00,0.00,0.00	4.97,4.53,0	Y,Y,N	KHDRBS1	0.22,-0.17,-0.40	N,N,N	N	Y	Y	NONE
	1:29035826|29039426	exon	2.61,2.75,1.73	2.08,3.37,3.06	4.34,9.88,5.38	-0.85,-2.37,-1.50	N,Y,Y	EPB41	0.75,-0.88,-1.64	N,N,Y	N	Y	Y	NONE
	17:2172658|2172859	exon	1.31,0.88,1.83	0.00,0.00,0.00	0.00,0.00,0.00	4.98,4.54,0	Y,Y,N	SMG6	-0.58,-0.55,0.02	N,N,N	N	Y	Y	NONE
	2:61522611|61526521	exon	45.53,37.23,34.83	31.20,41.70,27.63	6.83,12.40,10.67	-0.36,1.01,1.39	N,Y,Y	XPO1	-1.36,-1.17,0.18	Y,Y,N	Y	Y	Y	NONE
	18:21815616|21844253	exon	2.29,0.88,2.16	0.00,0.00,0.00	0.00,0.00,0.00	5.51,4.99,0	Y,Y,N	MIB1	-1.98,-2.13,-0.16	Y,Y,N	N	Y	Y	NONE
	5:37238857|37243119	exon	1.42,0.79,1.73	0.00,0.00,0.00	0.00,0.00,0.00	4.93,4.50,0	Y,Y,N	C5orf42	1.52,1.88,0.35	Y,Y,N	N	Y	Y	NONE
	15:89113725|89155534	exon	1.31,0.69,0.65	4.73,1.59,4.38	3.92,2.91,4.71	-2.59,-3.12,-0.49	Y,Y,N	ABHD2	-2.36,-2.36,-0.02	Y,Y,N	N	Y	Y	NONE
	12:32718643|32722633	exon	4.25,1.67,0.32	0.00,0.00,0.00	0.18,2.23,0.86	5.73,0.15,-4.51	Y,N,Y	DNM1L	-1.20,-1.45,-0.26	Y,Y,N	N	Y	Y	NONE
	3:6717569|6732495	exon	1.96,1.77,1.94	0.00,0.00,0.00	0.00,0.00,0.00	5.66,5.12,0	Y,Y,N	AC069277.2|GRM7-AS3	7.96,3.79,-3.84	Y,Y,Y	N	N	Y	NONE
	18:11752853|11753945	exon	2.51,3.05,1.73	0.00,0.00,0.00	0.00,0.00,0.00	6.11,5.53,0	Y,Y,N	GNAL	0.60,3.40,2.76	N,Y,Y	N	Y	Y	NONE
	5:102895851|102901413	intron	0.00,0.00,0.00	0.00,0.00,0.00	1.01,2.03,2.69	0,-6.72,-6.06	N,Y,Y	PAM	-1.53,-2.11,-0.59	Y,Y,N	N	Y	Y	NONE
	7:42023468|42026412	exon	0.00,0.00,0.00	1.87,4.23,2.31	0.00,0.00,0.00	-6.95,0,5.83	Y,N,Y	GLI3	-4.93,3.33,8.24	Y,Y,Y	N	Y	Y	NONE
	18:79448782|79451816	exon	1.96,3.24,2.16	1.36,1.92,0.94	0.00,0.00,0.00	0.23,5.55,4.39	N,Y,Y	NFATC1	0.02,1.67,1.62	N,Y,Y	N	Y	Y	NONE
	6:7845140|7862498	exon	1.96,2.65,1.62	0.00,0.00,0.00	0.00,0.00,0.00	5.84,5.28,0	Y,Y,N	BMP6	4.20,5.50,1.21	Y,Y,N	N	Y	Y	NONE
	9:137728349|137744090	exon	2.29,2.16,1.08	0.93,2.58,1.13	0.00,0.00,0.00	-0.30,5.08,4.58	N,Y,Y	EHMT1	1.14,0.59,-0.56	Y,N,N	N	Y	Y	NONE
	7:42040038|42048696	exon	0.00,0.20,0.00	1.00,1.26,1.56	0.00,0.00,0.00	-4.22,0.65,4.24	Y,N,Y	GLI3	-4.93,3.33,8.24	Y,Y,Y	N	Y	Y	NONE
	3:197085580|197119530	exon	6.32,2.46,2.26	19.87,24.45,11.94	2.91,5.43,5.67	-2.89,-1.27,1.65	Y,N,Y	DLG1	-2.28,-1.13,1.14	Y,Y,Y	N	Y	Y	NONE
	3:143985543|143989837	exon	7.95,9.23,5.71	2.30,9.12,1.25	0.00,0.00,0.00	0.33,7.29,6.00	N,Y,Y	C3orf58	-1.61,4.67,6.41	Y,Y,Y	N	Y	Y	NONE
	12:104909655|104928694	exon	1.42,0.98,1.51	0.00,0.00,0.00	0.00,0.00,0.00	4.93,4.50,0	Y,Y,N	NONE	NONE	N,N,N	N	Y	Y	NONE
	6:160397979|160410846	exon	25.81,24.46,23.83	0.00,0.00,0.00	8.74,8.82,8.46	9.54,0.45,-8.58	Y,N,Y	SLC22A3	5.28,-1.73,-6.92	Y,Y,Y	N	Y	Y	NONE
	19:10574417|10575029	exon	1.20,1.18,3.45	0.00,0.00,0.00	0.00,0.00,0.00	5.66,5.13,0	Y,Y,N	AP1M2	0.28,5.88,5.50	N,Y,Y	N	Y	Y	NONE
	9:125055876|125066058	exon	4.36,2.36,1.73	0.36,0.00,0.00	0.00,0.00,0.00	3.59,5.75,1.04	Y,Y,N	SCAI	0.36,-0.13,-0.50	N,N,N	N	Y	Y	NONE
	14:34807451|34862322	exon	1.09,1.96,3.13	0.00,0.00,0.00	0.00,0.00,0.00	5.79,5.25,0	Y,Y,N	BAZ1A	0.28,-0.95,-1.25	N,N,Y	N	Y	Y	NONE
	2:218434526|218435434	exon	0.00,0.00,0.00	0.00,0.00,0.00	3.62,2.03,5.67	0,-7.88,-7.31	N,Y,Y	VIL1	-6.59,-11.23,-4.84	Y,Y,Y	N	Y	Y	NONE
	X:45034931|45053955	exon	1.85,1.96,1.08	0.00,0.00,0.00	0.00,0.00,0.00	5.39,4.89,0	Y,Y,N	KDM6A	-0.83,-0.68,0.14	N,N,N	Y	Y	Y	NONE
	17:1636709|1637062	exon	2.61,1.18,1.51	2.15,2.31,1.38	0.00,0.00,0.00	-0.71,5.00,5.10	N,Y,Y	SCARF1	-1.04,1.39,2.38	Y,Y,Y	N	Y	Y	NONE
	11:62638983|62639731	exon	6.75,6.88,3.77	14.78,18.30,8.13	10.46,19.47,20.27	-1.79,-2.45,-0.63	Y,Y,N	GANAB	0.76,0.38,-0.39	N,N,N	N	Y	Y	NONE
	4:7855466|7872080	exon	4.68,4.72,6.36	0.00,0.00,0.00	0.00,0.00,0.00	7.36,6.73,0	Y,Y,N	AFAP1	3.34,3.26,-0.09	Y,Y,N	N	Y	Y	NONE
	3:183643480|183651276	exon	9.58,9.63,9.38	4.38,8.39,4.56	0.59,0.00,0.96	0.14,3.01,2.72	N,Y,Y	KLHL24	-0.28,2.26,2.52	N,Y,Y	N	Y	Y	NONE
	14:104157755|104167048	exon	1.52,0.88,1.62	0.00,0.00,0.00	0.00,0.00,0.00	4.98,4.54,0	Y,Y,N	KIF26A	5.51,9.63,4.01	Y,Y,Y	N	N	Y	NONE
	15:82633172|82641682	exon	1.85,2.75,2.37	0.00,0.00,0.00	0.00,0.00,0.00	6.03,5.46,0	Y,Y,N	CPEB1	7.33,7.33,0	Y,Y,N	N	Y	Y	NONE
	5:59180595|59215968	exon	108.05,112.19,123.03	0.72,0.00,0.00	0.30,0.00,1.06	6.99,6.72,-0.68	Y,Y,N	PDE4D	-1.83,-0.19,1.63	Y,N,Y	N	Y	Y	NONE
	6:158312051|158314268	exon	1.20,1.28,0.86	2.44,2.71,3.88	2.32,2.52,3.27	-2.01,-2.23,-0.20	Y,Y,N	RP11-732M18.4	-0.27,-2.96,-1.85	N,Y,N	N	Y	Y	NONE
	10:70525923|70531454	exon	0.00,0.00,0.00	1.51,2.11,1.75	3.09,2.33,5.38	-6.25,-7.79,-1.36	Y,Y,N	PALD1	-2.64,-3.65,-1.02	Y,Y,Y	N	Y	Y	NONE
	11:106978619|106986131	exon	29.30,25.35,26.63	0.00,0.00,0.00	0.00,0.00,0.00	9.67,9.09,0	Y,Y,N	GUCY1A2	8.14,8.69,0.15	Y,Y,N	N	Y	Y	NONE
	5:108867767|108883518	exon	0.54,4.42,2.91	2.37,2.51,1.13	0.00,0.00,0.00	-0.15,5.61,5.13	N,Y,Y	FER	-0.06,0.61,0.66	N,N,N	N	Y	Y	NONE
	2:142954810|142960770	exon	1.63,1.08,1.51	0.00,0.00,0.00	0.00,0.00,0.00	5.09,4.63,0	Y,Y,N	KYNU	10.94,11.72,0.33	Y,Y,N	N	Y	Y	NONE
	19:45517663|45518094	exon	0.98,1.38,0.54	4.02,6.48,3.13	2.32,4.84,1.83	-2.74,-2.51,0.21	Y,Y,N	VASP	-0.99,-0.59,0.39	N,N,N	N	Y	Y	NONE
	9:33886881|33900271	exon	1.74,0.79,2.26	0.00,0.00,0.00	0.00,0.00,0.00	5.31,4.82,0	Y,Y,N	UBE2R2	0.08,0.59,0.50	N,N,N	N	Y	Y	NONE
	22:50372020|50394135	exon	19.28,13.85,15.42	3.01,6.34,8.38	0.89,0.87,1.63	0.81,2.80,1.98	N,Y,Y	PPP6R2	0.24,0.12,-0.13	N,N,N	N	Y	Y	NONE
	3:8742459|8753224	intron	1.85,3.63,1.73	0.00,0.00,0.00	0.00,0.00,0.00	6.09,5.52,0	Y,Y,N	CAV3	-0.27,-1.03,-0.51	N,N,N	N	Y	Y	NONE
	5:123545417|123557564	exon	14.70,10.32,12.72	8.61,8.72,8.38	1.49,3.10,1.83	-0.05,1.58,1.64	N,Y,Y	CSNK1G3	-0.20,0.17,0.37	N,N,N	N	Y	Y	Zheng et al., 2016
	12:5160307|5171889	intergenic	3.27,0.69,2.16	0.00,0.00,0.00	0.00,0.00,0.00	5.73,5.19,0	Y,Y,N	NONE	NONE	N,N,N	N	Y	Y	NONE
	10:68206770|68210547	exon	1.42,2.95,2.05	0.00,0.00,0.00	0.00,0.00,0.00	5.88,5.33,0	Y,Y,N	MYPN	10.76,11.82,0.55	Y,Y,N	N	N	Y	NONE
	3:155084158|155118811	exon	0.76,0.69,0.86	0.00,0.00,0.00	2.67,6.01,4.04	3.87,-3.32,-7.48	N,Y,Y	MME	7.39,-1.16,-8.38	Y,Y,Y	N	Y	Y	NONE
	21:41488394|41489593	exon	0.00,0.00,0.00	0.00,0.00,0.00	1.31,1.74,1.25	0,-6.38,-5.59	N,Y,Y	TMPRSS2	-7.50,-9.72,-2.50	Y,Y,Y	Y	Y	Y	NONE
	5:143399656|143400852	exon	23.09,12.77,20.92	0.00,0.00,0.00	0.00,0.00,0.00	9.16,8.57,0	Y,Y,N	NR3C1	3.84,6.07,2.19	Y,Y,Y	N	Y	Y	NONE
	18:21366027|21384403	exon	1.85,2.06,3.56	0.00,0.00,0.00	0.00,0.00,0.00	6.14,5.56,0	Y,Y,N	GREB1L	7.34,8.13,0.73	Y,Y,N	N	Y	Y	NONE
	15:85064370|85067204	exon	21.13,16.50,17.68	4.81,2.25,4.44	2.38,4.17,3.75	1.63,1.45,-0.16	Y,Y,N	PDE8A	-1.38,-1.91,-0.54	Y,Y,N	N	Y	Y	NONE
	8:118375782|118379700	exon	2.83,1.77,1.40	0.00,0.00,0.00	0.00,0.00,0.00	5.75,5.21,0	Y,Y,N	AC023590.1|SAMD12	-2.17,-0.93,0.62	N,N,N	N	Y	Y	NONE
	14:52653069|52658150	exon	1.63,2.16,2.26	0.00,0.00,0.00	0.53,2.42,1.44	5.78,-0.37,-5.38	Y,N,Y	ERO1A	-0.51,-0.45,0.05	N,N,N	N	Y	Y	NONE
	13:96184850|96188497	intron	1.85,2.46,3.77	0.00,0.00,0.00	0.00,0.00,0.00	6.27,5.68,0	Y,Y,N	HS6ST3	8.85,8.86,0	Y,Y,N	N	N	Y	NONE
	9:99844649|99847615	exon	0.87,1.87,1.73	0.00,0.00,0.00	0.00,0.00,0.00	5.20,4.73,0	Y,Y,N	NR4A3	5.21,7.39,1.94	Y,Y,Y	Y	Y	Y	NONE
	12:19253940|19261021	exon	7.19,8.15,9.38	2.01,3.77,1.94	0.89,0.00,0.96	1.09,2.47,1.32	Y,Y,N	PLEKHA5	0.02,0.09,0.06	N,N,N	N	Y	Y	NONE
	7:8003908|8060248	exon	7.52,5.40,5.50	0.00,0.00,0.00	0.00,0.00,0.00	7.59,6.96,0	Y,Y,N	GLCCI1	2.42,1.79,-0.63	Y,Y,N	N	Y	Y	NONE
	1:213915935|213966258	exon	0.00,0.00,0.00	0.00,0.00,0.00	0.89,1.74,0.58	0,-5.85,-4.86	N,Y,Y	PROX1-AS1	-5.17,-9.69,-4.94	Y,Y,Y	N	Y	Y	NONE
	21:36247517|36248568	exon	2.40,2.55,2.91	6.17,11.17,7.88	1.07,2.42,2.88	-2.26,-0.59,1.67	Y,N,Y	DOPEY2	-1.50,-0.23,1.26	Y,N,Y	N	Y	Y	NONE
	14:34575756|34609742	exon	1.85,1.67,2.26	0.00,0.00,0.00	0.00,0.00,0.00	5.69,5.15,0	Y,Y,N	SNX6	0.52,0.50,-0.03	N,N,N	N	Y	Y	NONE
	1:67395405|67399906	intergenic	0.00,0.49,0.00	0.00,0.00,0.00	0.83,1.55,1.44	1.71,-3.48,-5.22	N,Y,Y	NONE	NONE	N,N,N	N	Y	Y	NONE
	2:31917926|31956598	intron	1.96,0.79,1.83	0.00,0.00,0.00	0.00,0.00,0.00	5.22,4.75,0	Y,Y,N	MEMO1|DPY30	-1.53,-1.41,0.11	Y,Y,N	N	Y	Y	NONE
	1:215169199|215172183	exon	4.57,3.83,3.88	0.00,0.00,0.00	0.00,0.00,0.00	6.98,6.35,0	Y,Y,N	KCNK2	7.61,7.61,0	Y,Y,N	N	Y	Y	NONE
	X:135545423|135556300	exon	0.00,0.00,0.00	1.22,0.59,2.63	0.00,0.00,0.00	-5.96,0,4.59	Y,N,Y	DDX26B	-8.62,0,7.71	Y,N,Y	N	Y	Y	NONE
	11:129040928|129066868	exon	0.65,0.69,0.75	4.95,5.35,3.75	3.39,0.00,3.56	-3.27,-2.76,0.38	Y,Y,N	ARHGAP32	-3.65,-3.91,-0.27	Y,Y,N	N	Y	Y	NONE
	10:92111076|92181019	exon	2.61,4.03,4.21	0.00,0.00,0.00	0.00,0.00,0.00	6.78,6.16,0	Y,Y,N	CPEB3	2.78,2.96,0.17	Y,Y,N	N	Y	Y	NONE
	3:45089054|45091538	exon	0.00,0.00,0.00	0.50,0.40,1.38	0.77,1.07,2.50	-4.71,-6.27,-1.05	Y,Y,N	CDCP1	-4.12,-3.19,0.92	Y,Y,N	N	Y	Y	NONE
	1:50535369|50596216	exon	2.29,1.57,1.83	2.51,1.12,0.63	1.49,5.13,4.52	-0.15,-1.80,-1.62	N,Y,Y	FAF1	1.15,0.78,-0.37	Y,N,N	N	Y	Y	NONE
	2:44209210|44218537	exon	10.46,8.65,7.55	3.37,5.22,5.88	0.83,1.45,1.35	0.26,1.89,1.63	N,Y,Y	PPM1B	-0.55,-0.09,0.45	N,N,N	N	Y	Y	NONE
	4:150102478|150102812	exon	34.20,27.41,35.15	1.79,1.06,0.00	0.00,0.00,0.00	4.16,9.33,1.92	Y,Y,N	DCLK2	6.54,9.35,2.49	Y,Y,Y	N	Y	Y	Zheng et al., 2016
	19:10583606|10584070	exon	0.00,0.00,0.00	0.93,2.18,1.19	0.00,0.00,0.00	-5.83,0,4.44	Y,N,Y	AP1M2	0.28,5.88,5.50	N,Y,Y	N	Y	Y	NONE
	6:99488200|99510230	exon	0.00,0.00,0.00	0.00,0.00,0.00	0.83,1.74,0.96	0,-5.99,-5.06	N,Y,Y	USP45	-0.94,-1.27,-0.34	N,Y,N	N	Y	Y	NONE
	13:24477701|24478276	exon	1.31,1.67,1.62	2.80,4.96,7.81	0.24,0.00,1.06	-2.36,0.81,2.93	Y,N,Y	PARP4|TPTE2P6	-2.39,-0.51,1.87	Y,N,Y	N	N	Y	NONE
	4:185247294|185267155	exon	15.47,22.40,19.95	53.87,59.41,58.33	9.57,11.34,9.90	-2.17,-0.12,2.07	Y,N,Y	SNX25	-2.10,-0.96,1.12	Y,N,Y	N	Y	Y	NONE
	22:45700282|45740538	exon	27.01,31.14,24.69	5.52,6.34,4.06	3.15,4.17,2.11	1.79,2.08,0.31	Y,Y,N	ATXN10	1.04,0.45,-0.61	Y,N,N	N	Y	Y	NONE
	X:46651110|46653705	exon	6.75,4.32,5.82	1.22,0.79,1.44	2.67,1.94,4.71	1.63,-0.17,-1.73	Y,N,Y	SLC9A7	-0.39,-0.68,-0.30	N,N,N	N	Y	Y	NONE
	9:33115991|33135424	exon	1.31,2.85,2.05	0.00,0.00,0.00	0.00,0.00,0.00	5.82,5.27,0	Y,Y,N	B4GALT1	2.61,3.74,1.11	Y,Y,Y	N	Y	Y	NONE
	1:23030469|23059167	exon	1.85,1.47,0.65	0.00,0.00,0.00	0.00,0.00,0.00	4.96,4.53,0	Y,Y,N	RP1-184J9.2|KDM1A	0.00,0.28,0.15	N,N,N	N	Y	Y	NONE
	22:37495517|37497178	exon	0.00,0.00,0.00	0.00,0.00,0.00	1.90,0.87,0.86	0,-6.27,-5.41	N,Y,Y	CARD10	2.01,0.33,-1.69	Y,N,Y	N	N	Y	NONE
	13:64002385|64034537	exon	17.97,17.68,20.49	4.88,4.89,3.13	9.09,10.95,11.05	1.53,-0.17,-1.66	Y,N,Y	LINC00355	1.93,-1.14,-3.06	Y,Y,Y	N	Y	Y	NONE
	6:107921797|107929514	exon	6.64,7.86,10.78	3.30,2.71,1.88	0.65,0.00,1.44	1.08,2.45,1.32	Y,Y,N	SEC63	0.04,-0.49,-0.54	N,N,N	N	Y	Y	NONE
	3:51541589|51590559	exon	0.98,0.98,3.88	2.87,1.59,1.19	2.61,5.33,3.65	-0.53,-1.91,-1.36	N,Y,Y	RAD54L2	-0.30,-0.42,-0.14	N,N,N	N	Y	Y	NONE
	15:72544820|72572165	exon	9.15,10.71,13.59	3.51,6.28,3.56	0.24,0.58,0.86	0.73,3.36,2.60	N,Y,Y	ARIH1	0.39,0.08,-0.32	N,N,N	N	Y	Y	NONE
	6:158583954|158589782	exon	80.82,74.56,60.06	38.09,45.93,36.57	55.32,86.52,89.84	0.24,-1.07,-1.29	N,Y,Y	TMEM181	-0.58,-1.72,-1.15	N,Y,Y	N	Y	Y	NONE
	1:213915935|213966284	exon	0.00,0.00,0.00	0.00,0.00,0.00	3.51,2.52,6.53	0,-8.00,-7.49	N,Y,Y	PROX1-AS1	-5.17,-9.69,-4.94	Y,Y,Y	N	Y	Y	NONE
	13:26337567|26353880	exon	8.50,6.88,7.44	20.37,16.72,18.94	1.72,2.33,3.27	-1.90,0.66,2.58	Y,N,Y	CDK8	-2.75,-1.60,1.14	Y,Y,Y	N	Y	Y	NONE
	8:140739018|140752316	exon	22.98,21.22,21.57	4.23,4.76,1.38	4.99,7.56,8.84	2.09,0.65,-1.41	Y,N,Y	PTK2	1.01,-0.39,-1.41	Y,N,Y	N	Y	Y	NONE
	12:122489386|122492789	exon	3.92,4.52,4.53	0.43,1.19,0.94	0.18,0.00,0.00	1.70,4.35,1.92	Y,Y,N	ZCCHC8	1.03,0.58,-0.45	Y,N,N	Y	Y	Y	NONE
	15:80120328|80122800	exon	85.07,66.70,79.47	23.24,14.67,17.19	10.70,18.60,14.32	1.45,1.43,-0.01	Y,Y,N	ZFAND6	0.97,0.71,-0.27	N,N,N	N	Y	Y	Zheng et al., 2016
	16:72088987|72090786	exon	1.63,2.65,1.51	1.72,0.33,1.25	2.20,7.46,3.36	0.18,-2.00,-2.13	N,Y,Y	TXNL4B	1.77,0.08,-1.70	Y,N,Y	N	Y	Y	NONE
	16:15483937|15515428	intron	1.96,1.18,2.59	0.00,0.00,0.00	0.00,0.00,0.00	5.65,5.12,0	Y,Y,N	C16orf45	3.58,7.68,3.92	Y,Y,Y	N	Y	Y	NONE
	4:78265025|78267432	exon	0.00,0.00,0.00	2.58,4.30,2.81	3.92,1.94,4.32	-7.19,-7.77,-0.53	Y,Y,N	FRAS1	-10.73,-10.75,-0.02	Y,Y,N	N	Y	Y	NONE
	1:61277520|61383365	exon	1.63,1.96,1.83	0.00,0.00,0.00	0.00,0.00,0.00	5.58,5.06,0	Y,Y,N	NFIA	2.91,2.50,-0.42	Y,Y,N	N	Y	Y	NONE
	5:151790323|151795575	exon	0.65,1.47,0.00	5.09,8.00,2.81	0.65,1.55,1.15	-3.17,-1.43,1.84	Y,N,Y	G3BP1	-2.37,-1.67,0.70	Y,Y,N	N	Y	Y	NONE
	14:53072597|53103856	exon	0.76,0.98,2.59	0.00,0.00,0.00	0.00,0.00,0.00	5.10,4.64,0	Y,Y,N	DDHD1	-0.14,-0.47,-0.34	N,N,N	N	Y	Y	NONE
	9:130593643|130595588	intron	2.51,1.47,2.05	0.00,0.00,0.00	0.00,0.00,0.00	5.76,5.21,0	Y,Y,N	FUBP3	-0.34,-0.55,-0.23	N,N,N	N	N	Y	NONE
	18:9775278|9815222	exon	3.16,4.81,6.04	0.00,0.00,0.00	0.00,0.00,0.00	7.17,6.54,0	Y,Y,N	RAB31	2.57,4.87,2.28	Y,Y,Y	N	Y	Y	NONE
	11:36227085|36227430	exon	14.49,13.36,12.40	4.45,3.83,2.63	2.26,1.94,3.94	1.29,1.28,0.02	Y,Y,N	LDLRAD3	0.31,-0.06,-0.38	N,N,N	N	Y	Y	NONE
	6:45431863|45443193	intron	0.00,0.00,0.00	1.08,1.65,1.50	0.00,0.00,0.00	-5.84,0,4.45	Y,N,Y	RUNX2	-3.00,2.73,5.70	Y,Y,Y	N	N	Y	NONE
	12:119850174|119876181	exon	0.44,1.57,1.94	0.00,0.00,0.00	0.00,0.00,0.00	4.93,4.50,0	Y,Y,N	CIT	-1.04,-0.83,0.19	Y,N,N	N	Y	Y	NONE
	4:48550592|48551578	exon	0.00,0.29,0.00	1.43,1.26,1.56	0.00,0.00,0.00	-3.93,0.99,4.47	Y,N,Y	FRYL	-0.57,-1.52,-0.96	N,Y,N	N	Y	Y	NONE
	13:36365500|36369600	exon	2.07,1.96,3.34	0.00,0.00,0.00	0.00,0.00,0.00	6.12,5.54,0	Y,Y,N	SPG20-AS1|SPG20	1.22,1.20,0	N,N,N	N	Y	Y	NONE
	16:31722626|31723353	exon	10.89,12.97,9.70	14.06,19.96,15.82	3.62,7.85,7.98	-1.16,-0.13,1.05	Y,N,Y	ZNF720	-0.44,0.03,0.46	N,N,N	N	Y	Y	NONE
	3:23499608|23532701	exon	11.65,9.73,7.01	6.74,6.08,6.88	0.65,2.13,2.59	-0.08,1.52,1.60	N,Y,Y	UBE2E2	1.01,1.39,0.36	Y,Y,N	N	Y	Y	NONE
	16:88033109|88038011	exon	5.34,4.32,7.01	0.00,0.00,0.00	0.00,0.00,0.00	7.43,6.80,0	Y,Y,N	BANP	0.65,0.40,-0.26	N,N,N	N	Y	Y	NONE
	6:165448928|165454695	intron	1.09,0.88,2.37	0.00,0.00,0.00	0.00,0.00,0.00	5.12,4.66,0	Y,Y,N	PDE10A	5.16,7.88,2.21	Y,Y,Y	N	N	Y	NONE
	3:197085580|197116083	exon	3.38,1.28,5.82	6.38,11.30,7.38	0.53,1.74,1.06	-1.83,0.72,2.57	Y,N,Y	DLG1	-2.28,-1.13,1.14	Y,Y,Y	N	Y	Y	NONE
	4:893377|898158	exon	0.00,0.00,0.00	0.00,0.00,0.00	0.18,2.13,0.86	0,-5.54,-4.44	N,Y,Y	GAK	-0.42,-0.92,-0.51	N,N,N	N	Y	Y	NONE
	1:1223244|1228946	exon	0.00,0.00,0.00	1.29,2.18,1.75	0.00,0.00,0.00	-6.20,0,4.89	Y,N,Y	SDF4	-0.51,-0.21,0.29	N,N,N	N	Y	Y	NONE
	15:76287846|76295737	exon	0.87,1.28,1.73	0.00,0.00,0.00	0.00,0.00,0.00	4.92,4.49,0	Y,Y,N	ETFA	1.52,0.42,-1.11	Y,N,Y	N	Y	Y	NONE
	7:55982210|55983868	exon	18.73,19.55,24.15	2.87,6.94,6.81	7.37,12.30,12.01	1.28,0.01,-1.23	Y,N,Y	GBAS	-0.64,-1.60,-0.97	N,Y,N	N	Y	Y	NONE
	6:158573420|158608750	exon	0.00,0.39,0.00	0.00,0.00,0.00	0.65,3.49,0.96	1.52,-4.07,-5.67	N,Y,Y	TMEM181	-0.58,-1.72,-1.15	N,Y,Y	N	Y	Y	NONE
	8:15650697|15662296	exon	0.65,1.77,2.05	0.00,0.00,0.00	0.00,0.00,0.00	5.19,4.72,0	Y,Y,N	TUSC3	4.96,10.10,4.76	Y,Y,Y	N	Y	Y	NONE
	12:7930480|7931485	exon	0.00,0.00,0.00	2.22,3.63,1.00	0.00,0.00,0.00	-6.58,0,5.37	Y,N,Y	SLC2A3	-7.10,-1.31,5.81	Y,Y,Y	N	N	Y	NONE
	16:29320928|29328624	exon	0.00,0.00,0.00	0.00,0.00,0.00	1.72,1.07,0.67	0,-6.17,-5.28	N,Y,Y	RP11-231C14.7|RP11-231C14.6	-0.24,-0.53,-0.25	N,N,N	N	Y	Y	NONE
	17:20096631|20110562	exon	1.74,1.38,1.73	0.00,0.00,0.00	0.71,1.45,2.69	5.36,-0.87,-5.64	Y,N,Y	SPECC1	-0.08,0.53,0.61	N,N,N	Y	Y	Y	NONE
	14:74514606|74516941	intron	0.00,0.49,0.00	1.94,4.56,0.94	0.00,0.00,0.00	-3.87,1.42,5.49	Y,N,Y	LTBP2	-3.51,2.75,6.23	Y,Y,Y	N	Y	Y	NONE
	X:6706343|6767711	intergenic	2.72,1.57,1.94	0.00,0.00,0.00	0.00,0.00,0.00	5.82,5.27,0	Y,Y,N	NONE	NONE	N,N,N	N	Y	Y	NONE
	17:29684563|29703062	exon	13.29,10.81,13.91	2.15,2.05,2.88	1.66,1.94,2.50	1.79,1.62,-0.14	Y,Y,N	ABHD15-AS1|SSH2	0,0,0	N,N,N	N	Y	Y	NONE
	8:140846260|140890769	exon	60.34,63.27,64.05	13.92,9.25,7.69	8.68,15.40,13.36	2.01,1.36,-0.63	Y,Y,N	PTK2	1.01,-0.39,-1.41	Y,N,Y	N	Y	Y	NONE
	5:72861808|72865729	exon	16.45,19.55,13.91	2.58,1.26,1.31	1.13,1.55,1.63	2.67,2.52,-0.11	Y,Y,N	TNPO1	1.30,1.09,-0.22	Y,Y,N	N	Y	Y	NONE
	13:95985239|95996135	exon	21.02,18.27,22.75	3.51,6.21,4.81	2.50,2.33,7.98	1.48,1.31,-0.13	Y,Y,N	UGGT2	0.05,-1.35,-1.41	N,Y,Y	N	Y	Y	NONE
	12:29659880|29661379	intron	5.66,8.45,5.71	0.00,0.00,0.00	0.00,0.00,0.00	7.70,7.08,0	Y,Y,N	TMTC1	6.60,8.94,2.23	Y,Y,Y	N	Y	Y	NONE
	3:98881540|98892606	intron	0.44,0.00,0.00	6.53,8.26,12.57	2.26,6.98,6.05	-6.22,-5.78,0.59	Y,Y,N	DCBLD2	-6.04,-4.61,1.42	Y,Y,Y	N	Y	Y	NONE
	22:28296198|28297852	exon	46.51,44.31,39.79	0.00,0.00,0.00	0.18,0.00,0.00	10.31,7.76,-1.29	Y,Y,N	TTC28	9.48,6.72,-2.60	Y,Y,Y	N	Y	Y	NONE
	6:85557976|85574378	exon	3.81,2.55,3.67	6.67,6.34,2.63	0.53,0.58,0.00	-1.20,1.90,2.97	Y,N,Y	SNX14	-1.76,-0.77,0.99	Y,N,N	N	Y	Y	NONE
	22:23659865|23683867	exon	1.52,1.28,1.62	0.00,0.00,0.00	0.00,0.00,0.00	5.18,4.71,0	Y,Y,N	GUSBP11|AP000347.2|KB-1572G7.2	-0.27,0,0.15	N,N,N	N	Y	Y	NONE
	22:42890947|42891182	exon	15.58,17.00,16.17	10.76,10.84,8.25	3.15,5.33,2.79	0.12,1.11,1.01	N,Y,Y	PACSIN2	0.18,0.54,0.34	N,N,N	N	Y	Y	NONE
	7:22291175|22318037	exon	0.00,0.00,0.00	38.38,33.04,43.26	0.00,0.00,0.00	-10.63,0,9.54	Y,N,Y	RAPGEF5	-8.92,-0.28,7.68	Y,N,Y	N	Y	Y	Zheng et al., 2016
	6:17507169|17513954	exon	9.37,7.76,8.63	0.00,0.00,0.00	0.48,1.45,0.00	8.08,2.70,-2.14	Y,Y,N	CAP2	1.62,2.31,0.67	Y,Y,N	N	Y	Y	NONE
	16:11553533|11556735	exon	3.92,6.88,4.31	1.29,1.65,0.81	0.48,0.68,0.00	1.42,2.51,0.99	Y,Y,N	LITAF	1.46,2.88,1.40	Y,Y,Y	N	Y	Y	NONE
	11:103303093|103312033	exon	2.18,1.28,1.62	0.00,0.00,0.00	0.00,0.00,0.00	5.44,4.93,0	Y,Y,N	DYNC2H1	0.93,0.99,0.04	N,N,N	N	Y	Y	NONE
	16:7848760|7851927	intergenic	2.51,4.13,3.88	0.00,0.00,0.00	0.00,0.00,0.00	6.73,6.11,0	Y,Y,N	NONE	NONE	N,N,N	N	Y	Y	NONE
	17:12054889|12113360	exon	6.10,2.16,7.01	0.00,0.00,0.00	0.00,0.00,0.00	7.26,6.64,0	Y,Y,N	MAP2K4	-0.75,-0.19,0.55	N,N,N	Y	Y	Y	NONE
	1:116019582|116020885	exon	3.38,1.57,3.67	0.00,0.00,0.00	0.00,0.00,0.00	6.37,5.77,0	Y,Y,N	SLC22A15	1.66,1.03,-0.64	Y,Y,N	N	Y	Y	NONE
	15:71242649|71256715	exon	2.07,1.67,1.73	0.00,0.00,0.00	0.00,0.00,0.00	5.59,5.06,0	Y,Y,N	THSD4	2.69,5.53,2.81	Y,Y,Y	N	Y	Y	NONE
	4:1108343|1111821	intron	4.57,5.50,7.87	0.00,0.00,0.44	0.00,0.00,0.00	4.01,6.92,1.27	Y,Y,N	RNF212	2.82,9.43,6.18	Y,Y,Y	N	N	Y	NONE
	3:168309305|168314176	exon	2.51,2.75,1.08	0.00,0.00,0.00	0.00,0.00,0.00	5.85,5.30,0	Y,Y,N	EGFEM1P	1.69,1.67,0	N,N,N	N	Y	Y	NONE
	6:45431863|45512407	exon	0.00,0.00,0.00	1.65,2.91,1.44	0.00,0.00,0.00	-6.40,0,5.15	Y,N,Y	RUNX2	-3.00,2.73,5.70	Y,Y,Y	N	Y	Y	NONE
	5:24277164|24282686	intergenic	4.36,2.65,3.34	0.00,0.00,0.00	0.00,0.00,0.00	6.69,6.08,0	Y,Y,N	NONE	NONE	N,N,N	N	N	Y	NONE
	1:213894663|213916099	exon	0.00,0.00,0.00	0.00,0.00,0.00	1.49,1.74,2.31	0,-6.76,-6.10	N,Y,Y	PROX1-AS1	-5.17,-9.69,-4.94	Y,Y,Y	N	Y	Y	NONE
	8:140890543|140890769	exon	1.52,2.06,4.53	0.00,0.00,0.00	0.00,0.00,0.00	6.26,5.67,0	Y,Y,N	PTK2	1.01,-0.39,-1.41	Y,N,Y	N	Y	Y	NONE
	17:30607552|30610942	exon	16.77,21.51,21.78	3.95,5.09,2.75	1.07,2.42,1.73	1.76,2.57,0.81	Y,Y,N	AC005562.1|SMURF2P1	-0.94,0.86,1.48	N,N,N	N	Y	Y	NONE
	1:90916640|90918154	exon	43.02,39.98,50.14	5.24,3.63,7.13	5.23,8.33,13.45	2.40,1.36,-1.02	Y,Y,N	ZNF644	-0.53,-0.42,0.10	N,N,N	N	Y	Y	NONE
	6:57507387|57537625	exon	9.91,12.87,10.35	0.00,0.73,1.50	0.36,0.58,0.86	2.94,3.21,0.06	Y,Y,N	PRIM2	0.44,0.29,-0.16	N,N,N	N	Y	Y	NONE
	11:70354301|70356254	exon	2.40,1.47,1.94	6.46,9.38,5.25	2.02,4.17,4.13	-2.43,-1.73,0.69	Y,Y,N	PPFIA1|AP000487.6	-0.85,-0.84,-0.00	N,N,N	N	Y	Y	NONE
	1:167966629|167975015	exon	35.62,28.98,25.99	5.24,5.48,7.63	3.68,7.85,11.34	1.67,1.08,-0.57	Y,Y,N	DCAF6	-0.88,0.32,1.19	N,N,Y	N	Y	Y	NONE
	3:128081254|128087808	exon	1.85,2.06,4.96	0.00,0.00,0.00	1.60,1.65,1.44	6.41,-0.15,-5.82	Y,N,Y	RUVBL1	0.40,-0.11,-0.52	N,N,N	N	N	Y	NONE
	5:72861808|72877346	exon	1.63,2.26,1.51	0.00,0.00,0.00	0.00,0.00,0.00	5.58,5.05,0	Y,Y,N	TNPO1	1.30,1.09,-0.22	Y,Y,N	N	Y	Y	NONE
	12:111552280|111555919	exon	143.88,111.11,123.89	34.43,30.93,29.70	12.36,22.96,29.88	1.39,1.60,0.24	Y,Y,N	ATXN2	1.33,0.98,-0.36	Y,N,N	N	Y	Y	NONE
	5:88285744|88292643	exon	2.51,0.59,2.26	0.00,0.00,0.00	0.00,0.00,0.00	5.49,4.98,0	Y,Y,N	TMEM161B-AS1	1.11,0.51,-0.60	Y,N,N	N	Y	Y	NONE
	12:79592611|79596658	exon	1.63,1.87,3.45	0.00,0.00,0.00	0.00,0.00,0.00	6.00,5.44,0	Y,Y,N	PAWR	0.32,0.31,-0.02	N,N,N	N	Y	Y	NONE
	7:90726567|90747775	exon	2.94,3.05,3.02	0.00,0.00,0.00	0.00,0.00,0.00	6.47,5.87,0	Y,Y,N	CDK14	6.08,8.27,1.95	Y,Y,Y	N	Y	Y	NONE
	10:91460427|91462184	exon	2.83,2.65,2.05	0.00,0.00,0.00	0.00,0.00,0.00	6.17,5.59,0	Y,Y,N	HECTD2	1.48,5.35,3.73	Y,Y,Y	N	Y	Y	NONE
	15:62579505|62589762	intron	1.20,2.16,1.08	0.00,0.00,0.00	0.00,0.00,0.00	5.20,4.73,0	Y,Y,N	TLN2	5.36,5.74,0.36	Y,Y,N	N	Y	Y	NONE
	10:70339996|70340702	intron	1.52,2.06,1.62	0.00,0.00,0.00	0.53,1.07,1.35	5.51,-0.09,-4.53	Y,N,Y	LRRC20	0.80,0.79,-0.02	N,N,N	N	Y	Y	NONE
	11:65502321|65504595	exon	1.96,2.46,2.16	0.00,0.00,0.00	0.00,0.00,0.00	5.93,5.37,0	Y,Y,N	MALAT1	0.14,-0.34,-0.49	N,N,N	Y	Y	Y	NONE
	9:87698656|87700237	exon	3.05,2.85,1.83	0.00,0.00,0.00	0.00,0.00,0.00	6.21,5.63,0	Y,Y,N	DAPK1	10.28,10.28,0	Y,Y,N	N	Y	Y	NONE
	5:61472681|61473037	exon	33.87,32.32,27.06	8.68,6.54,5.19	2.97,3.20,2.69	1.60,2.33,0.76	Y,Y,N	ZSWIM6	0.70,0.62,-0.09	N,N,N	N	Y	Y	NONE
	17:18731070|18732134	exon	3.27,1.47,5.71	0.00,0.00,0.00	0.00,0.00,0.00	6.66,6.05,0	Y,Y,N	TRIM16L	6.14,6.55,0.38	Y,Y,N	N	Y	Y	NONE
	10:94245946|94246621	exon	10.67,6.97,6.47	0.00,0.00,0.00	0.00,0.00,0.00	7.97,7.35,0	Y,Y,N	PLCE1	2.03,1.11,-0.91	Y,Y,N	N	Y	Y	NONE
	10:24629996|24635103	exon	2.83,3.93,2.80	0.00,0.00,0.00	0.00,0.00,0.00	6.58,5.97,0	Y,Y,N	ARHGAP21	-0.38,-0.28,0.09	N,N,N	N	Y	Y	NONE
	15:80470218|80475223	exon	0.00,0.00,0.00	0.00,0.00,0.00	0.59,1.16,0.96	0,-5.54,-4.38	N,Y,Y	ARNT2	-7.18,-8.04,-0.91	Y,Y,N	N	Y	Y	NONE
	3:11358418|11380052	exon	16.77,16.31,13.91	7.53,8.06,6.88	2.73,1.94,1.83	0.47,1.71,1.28	N,Y,Y	ATG7	0.44,1.00,0.55	N,N,N	N	Y	Y	NONE
	2:9237833|9297445	intron	0.44,0.00,0.32	2.37,3.37,1.69	0.24,0.00,0.00	-3.71,0.07,3.52	Y,N,Y	ASAP2	-2.03,-0.66,1.35	Y,N,Y	N	Y	Y	NONE
	9:72223120|72228040	exon	2.72,1.57,1.19	0.00,0.00,0.00	0.00,0.00,0.00	5.58,5.06,0	Y,Y,N	GDA	5.29,1.83,-3.46	Y,Y,Y	N	Y	Y	NONE
	17:19542393|19549677	exon	0.65,1.96,2.37	0.00,0.00,0.00	0.00,0.00,0.00	5.39,4.89,0	Y,Y,N	SLC47A1	5.68,7.11,1.33	Y,Y,Y	N	Y	Y	NONE
	7:27629371|27632445	exon	69.27,77.31,68.36	13.20,23.53,14.25	10.40,12.40,19.70	1.49,1.36,-0.10	Y,Y,N	HIBADH	1.00,1.23,0.22	Y,Y,N	N	Y	Y	NONE
	7:22960256|22991139	exon	13.94,11.99,14.34	6.74,11.43,5.50	0.18,0.00,0.48	0.19,4.79,4.56	N,Y,Y	FAM126A	-0.47,1.92,2.38	N,Y,Y	N	Y	Y	NONE
	4:30920153|30922583	intron	0.87,2.46,1.51	0.00,0.00,0.00	0.00,0.00,0.00	5.36,4.86,0	Y,Y,N	PCDH7	5.54,8.85,2.69	Y,Y,Y	N	Y	Y	NONE
	7:131052425|131053465	intron	2.94,1.87,4.96	0.00,0.00,0.00	0.00,0.00,0.00	6.57,5.96,0	Y,Y,N	LINC-PINT	-1.58,0.54,2.09	Y,N,Y	N	Y	Y	NONE
	15:55327531|55334007	exon	1.85,1.38,2.48	0.00,0.00,0.00	0.00,0.00,0.00	5.66,5.12,0	Y,Y,N	PIGB	1.73,0.90,-0.83	Y,N,N	N	Y	Y	NONE
	1:92333391|92380873	exon	58.16,49.22,54.99	12.41,11.76,10.38	13.25,14.05,20.08	1.63,0.76,-0.84	Y,N,N	RPAP2	-0.07,-0.78,-0.71	N,N,N	N	Y	Y	NONE
	14:31371810|31374968	exon	7.08,6.48,3.45	0.00,0.00,0.00	0.00,0.00,0.00	7.47,6.84,0	Y,Y,N	HEATR5A|RP11-176H8.1	2.27,1.96,-0.32	Y,Y,N	N	Y	Y	NONE
	17:83048471|83048785	exon	6.43,6.19,9.81	0.00,0.00,0.00	0.77,0.00,1.25	7.87,2.27,-2.14	Y,Y,N	B3GNTL1	0.83,-1.17,-2.01	N,Y,Y	N	Y	Y	NONE
	1:20757166|20773610	exon	15.90,13.56,16.07	4.09,4.82,5.13	2.14,1.74,2.21	1.08,1.81,0.76	Y,Y,N	HP1BP3	0.46,0.45,-0.02	N,N,N	N	Y	Y	NONE
	13:95983804|95999307	exon	15.03,11.30,12.72	1.29,1.85,2.75	6.36,8.04,7.49	2.08,-0.18,-2.22	Y,N,Y	UGGT2	0.05,-1.35,-1.41	N,Y,Y	N	Y	Y	NONE
	6:141772873|141798155	intergenic	0.00,0.00,0.00	0.00,0.00,0.00	1.07,0.58,3.56	0,-6.56,-5.81	N,Y,Y	NONE	NONE	N,N,N	N	N	Y	NONE
	10:84371014|84373815	exon	1.20,1.38,1.40	0.00,0.00,0.00	0.00,0.00,0.00	4.98,4.54,0	Y,Y,N	CCSER2	-0.33,-0.34,-0.02	N,N,N	N	Y	Y	NONE
	10:72715111|72715902	exon	14.38,22.50,17.47	0.00,1.12,0.38	0.65,1.45,0.00	4.31,3.48,-0.65	Y,Y,N	MCU	2.21,0.69,-1.53	Y,N,Y	N	Y	Y	NONE
	8:105414875|105444381	exon	0.00,0.00,0.00	4.09,2.38,1.06	0.00,0.00,0.00	-6.74,0,5.56	Y,N,Y	ZFPM2	-4.78,-2.72,2.03	Y,Y,Y	N	Y	Y	NONE
	7:94618758|94629841	exon	4.47,2.55,1.83	0.00,0.00,0.00	0.00,0.00,0.00	6.42,5.82,0	Y,Y,N	SGCE	9.22,1.76,-6.97	Y,Y,Y	N	Y	Y	NONE
	4:102714438|102726683	exon	7.95,5.01,10.03	4.30,3.90,4.56	0.42,0.78,0.58	0.22,2.67,2.43	N,Y,Y	MANBA	1.24,1.76,0.51	Y,Y,N	N	Y	Y	NONE
	7:16682780|16689906	exon	0.00,0.69,0.75	1.94,2.91,1.25	1.90,2.91,2.21	-2.50,-3.11,-0.59	Y,Y,N	BZW2	-0.92,-2.05,-1.14	N,Y,Y	N	Y	Y	NONE
	18:13666479|13682105	exon	2.18,2.16,2.70	4.23,4.30,2.69	0.48,0.48,1.54	-1.24,0.53,1.76	Y,N,Y	FAM210A	-2.12,-2.02,0.08	Y,Y,N	N	Y	Y	NONE
	12:95682707|95683711	exon	4.47,4.42,6.69	0.00,0.00,0.00	0.00,0.00,0.00	7.33,6.70,0	Y,Y,N	NTN4	5.21,8.52,3.11	Y,Y,Y	N	Y	Y	NONE
	14:61015904|61046167	exon	12.74,4.72,8.84	0.00,0.00,0.00	0.00,0.00,0.00	8.07,7.46,0	Y,Y,N	SLC38A6	0.83,1.41,0.56	N,Y,N	N	Y	Y	NONE
	22:46176753|46198591	exon	3.05,2.85,2.16	0.00,0.00,0.00	0.00,0.00,0.00	6.28,5.69,0	Y,Y,N	PPARA	0.74,2.82,2.06	N,Y,Y	N	N	Y	NONE
	14:37369517|37422949	exon	2.94,2.26,4.42	0.00,0.00,0.00	0.00,0.00,0.00	6.56,5.95,0	Y,Y,N	MIPOL1	2.64,7.39,4.05	Y,Y,Y	N	Y	Y	NONE
	9:2652944|2668061	intergenic	0.98,2.36,3.56	0.00,0.00,0.00	0.00,0.00,0.00	5.98,5.42,0	Y,Y,N	NONE	NONE	N,N,N	N	Y	Y	NONE
	2:68490190|68515736	intron	0.00,0.00,0.00	2.87,3.17,2.25	0.18,1.07,1.35	-6.96,-5.26,1.39	Y,Y,N	APLF	-5.37,-3.75,1.58	Y,Y,Y	N	Y	Y	NONE
	18:47865059|47870564	exon	20.48,17.00,23.51	4.09,4.30,3.13	1.66,2.62,0.58	1.80,2.57,0.78	Y,Y,N	SMAD2	0.05,0.25,0.19	N,N,N	Y	Y	Y	NONE
	3:76350823|76354385	intron	0.00,0.00,0.00	0.00,0.00,0.00	0.30,2.62,3.07	0,-6.59,-5.89	N,Y,Y	ROBO2	-0.99,-8.38,-6.65	N,Y,Y	N	Y	Y	NONE
	8:130152736|130169067	exon	1.20,1.77,2.16	9.11,10.44,8.19	0.18,0.00,0.00	-3.01,2.94,5.98	Y,N,Y	ASAP1	-3.06,0.16,3.20	Y,N,Y	N	Y	Y	NONE
	10:63380318|63455089	intron	9.15,7.07,6.04	0.65,1.12,0.75	0.42,2.23,0.29	2.51,2.02,-0.42	Y,Y,N	JMJD1C	-0.04,-0.84,-0.81	N,N,N	N	Y	Y	NONE
	3:78938601|78938927	exon	0.00,0.00,0.00	0.00,0.00,0.00	2.61,4.75,5.28	0,-7.96,-7.48	N,Y,Y	ROBO1	-4.56,-10.72,-6.30	Y,Y,Y	N	Y	Y	NONE
	5:134199086|134206131	exon	14.60,14.83,13.59	6.38,7.93,8.88	2.02,2.71,1.35	0.28,1.76,1.50	N,Y,Y	PPP2CA|CTD-2410N18.5	0.39,0.84,0.44	N,N,N	N	Y	Y	NONE
	9:111578796|111586165	exon	5.23,8.35,4.85	0.00,0.00,0.00	0.00,0.00,0.00	7.59,6.97,0	Y,Y,N	PTGR1	4.55,10.66,6.03	Y,Y,Y	N	Y	Y	NONE
	X:68511364|68522917	intron	1.85,1.77,2.37	0.00,0.00,0.00	0.00,0.00,0.00	5.76,5.21,0	Y,Y,N	YIPF6	0.69,0.80,0.10	N,N,N	N	Y	Y	NONE
	18:62348168|62349937	exon	1.74,0.98,1.73	0.00,0.00,0.00	0.00,0.00,0.00	5.18,4.71,0	Y,Y,N	TNFRSF11A	5.75,6.41,0.15	Y,Y,N	N	Y	Y	Zheng et al., 2016
	14:90978306|91001159	exon	7.84,3.63,9.49	10.97,5.48,7.19	0.24,0.00,0.19	-0.79,4.18,4.94	N,Y,Y	RPS6KA5	-1.55,0.05,1.58	Y,N,Y	N	Y	Y	NONE
	2:175970764|175995646	exon	15.79,13.26,20.38	1.15,2.64,2.00	0.89,0.87,0.00	2.47,3.55,1.03	Y,Y,N	KIAA1715	-0.37,-0.34,0.02	N,N,N	N	Y	Y	NONE
	6:161022010|161034449	intron	40.63,43.62,41.73	3.73,7.27,7.44	2.73,7.27,7.21	2.14,1.97,-0.16	Y,Y,N	MAP3K4	-0.38,-1.03,-0.67	N,Y,N	N	Y	Y	NONE
	1:213965304|213966258	exon	0.00,0.00,0.00	0.00,0.00,0.00	1.43,0.87,2.02	0,-6.41,-5.61	N,Y,Y	PROX1-AS1	-5.17,-9.69,-4.94	Y,Y,Y	N	N	Y	NONE
	5:95755396|95763620	exon	80.38,73.19,68.90	27.19,26.17,25.57	8.38,12.98,10.57	0.89,1.81,0.94	N,Y,N	RHOBTB3|GLRX	0.46,1.61,1.14	N,Y,Y	N	Y	Y	Zheng et al., 2016
	3:5170503|5174414	exon	16.12,19.65,21.03	2.37,1.39,2.19	1.19,3.58,3.65	2.63,1.86,-0.73	Y,Y,N	AC026202.3|ARL8B	1.60,0.91,-0.50	N,N,N	N	Y	Y	NONE
	12:101897863|101901433	exon	3.59,2.65,6.36	0.00,0.00,0.00	0.00,0.00,0.00	6.99,6.36,0	Y,Y,N	DRAM1	2.55,2.44,-0.12	Y,Y,N	N	Y	Y	NONE
	14:93263785|93263993	exon	3.16,3.54,0.43	0.00,0.00,0.00	0.00,0.00,0.00	6.00,5.44,0	Y,Y,N	BTBD7	-0.56,-0.14,0.41	N,N,N	N	Y	Y	NONE
	12:28255581|28259442	exon	4.03,5.40,9.60	0.00,0.00,0.00	0.00,0.00,0.00	7.61,6.99,0	Y,Y,N	CCDC91	0.16,0.80,0.63	N,N,N	N	Y	Y	NONE
	12:110538144|110551968	exon	1.63,0.29,2.26	0.00,0.00,0.00	0.00,0.00,0.00	4.99,4.55,0	Y,Y,N	PPTC7	-0.12,-0.34,-0.23	N,N,N	N	N	Y	NONE
	7:596146|711527	exon	0.87,0.59,0.00	4.88,3.30,1.81	2.50,2.13,3.75	-3.18,-3.39,-0.17	Y,Y,N	PRKAR1B	-1.30,-0.84,0.44	Y,N,N	N	Y	Y	NONE
	16:85633914|85634132	exon	8.60,9.82,14.34	1.15,3.77,2.50	7.55,11.14,10.38	1.52,-0.81,-2.29	Y,N,Y	GSE1	0.91,-0.74,-1.67	N,N,Y	N	Y	Y	NONE
	5:21491321|21495182	exon	24.07,22.20,21.46	3.59,1.59,3.50	6.30,12.30,8.74	2.32,0.35,-1.94	Y,N,Y	GUSBP1	1.25,0.48,-0.78	Y,N,N	N	Y	Y	NONE
	6:7861451|7862498	exon	2.72,1.18,3.02	0.00,0.00,0.00	0.00,0.00,0.00	5.98,5.42,0	Y,Y,N	BMP6	4.20,5.50,1.21	Y,Y,N	N	Y	Y	NONE
	9:126392066|126421948	exon	1.31,2.06,1.73	0.00,0.00,0.00	0.00,0.00,0.00	5.47,4.95,0	Y,Y,N	MVB12B	1.24,7.49,6.05	Y,Y,Y	N	Y	Y	NONE
	16:70312609|70316104	exon	0.22,0.00,0.00	0.00,0.00,0.00	1.01,2.13,2.02	0.99,-5.02,-5.86	N,Y,Y	RP11-529K1.3|DDX19B	0,0,0	N,N,N	N	Y	Y	NONE
	8:26581969|26583983	exon	75.59,65.23,78.82	23.03,29.80,20.76	4.40,14.15,14.32	0.98,1.86,0.89	N,Y,N	DPYSL2	-0.43,0.47,0.89	N,N,N	N	Y	Y	NONE
	2:43963588|43975217	exon	0.54,0.59,0.00	1.72,2.18,1.38	1.72,1.26,3.07	-2.62,-3.24,-0.58	Y,Y,N	LRPPRC	-1.34,-1.91,-0.57	Y,Y,N	N	Y	Y	NONE
	4:88475841|88479507	exon	1.09,0.98,2.37	0.00,0.00,0.00	0.00,0.00,0.00	5.17,4.70,0	Y,Y,N	HERC5	4.58,8.25,3.27	Y,Y,Y	N	Y	Y	NONE
	1:212329135|212333598	exon	20.26,16.01,13.80	2.73,2.51,2.31	0.71,0.00,1.63	2.12,3.14,1.13	Y,Y,N	PPP2R5A	-0.33,-0.27,0.04	N,N,N	N	Y	Y	NONE
	10:7248548|7285954	exon	2.40,3.44,3.23	0.00,0.00,0.00	0.00,0.00,0.00	6.48,5.88,0	Y,Y,N	SFMBT2	9.09,9.10,0	Y,Y,N	N	Y	Y	NONE
	12:11028401|11047188	intron	27.23,24.95,33.00	2.58,3.90,0.50	0.95,1.07,2.88	2.99,3.15,0.12	Y,Y,N	TAS2R14|PRH1|PRR4|PRH1-PRR4	-0.21,-1.63,-1.39	N,Y,Y	N	Y	Y	NONE
	15:98707562|98708107	exon	18.19,19.06,14.56	4.23,5.09,4.31	3.62,3.97,3.27	1.32,1.20,-0.10	Y,Y,N	IGF1R	0.77,1.52,0.73	N,Y,N	N	Y	Y	Zheng et al., 2016
	9:134824600|134825904	exon	1.74,2.95,1.29	0.00,0.00,0.00	0.00,0.00,0.00	5.76,5.22,0	Y,Y,N	COL5A1	12.48,13.85,1.21	Y,Y,N	N	Y	Y	NONE
	1:8541214|8614686	exon	19.28,16.31,19.30	5.09,5.15,4.63	6.54,7.75,11.91	1.28,0.08,-1.17	Y,N,Y	RERE	-1.78,-1.95,-0.18	Y,Y,N	N	Y	Y	NONE
	11:106939460|106940178	exon	1.63,2.26,2.59	0.00,0.00,0.00	0.00,0.00,0.00	5.90,5.34,0	Y,Y,N	GUCY1A2	8.14,8.69,0.15	Y,Y,N	N	Y	Y	NONE
	3:149846011|149902162	exon	5.77,6.97,7.55	7.32,4.43,6.13	0.59,1.36,0.58	-0.43,2.01,2.42	N,Y,Y	RNF13|ANKUB1	-1.60,-0.47,1.11	Y,N,Y	N	Y	Y	NONE
	17:12054889|12095694	exon	7.08,4.22,7.01	0.00,0.00,0.00	0.00,0.00,0.00	7.57,6.94,0	Y,Y,N	MAP2K4	-0.75,-0.19,0.55	N,N,N	Y	Y	Y	NONE
	19:50398851|50399484	exon	6.21,4.32,5.93	8.97,8.19,8.44	4.81,7.27,10.09	-1.24,-1.38,-0.12	Y,Y,N	POLD1	-1.15,-1.16,-0.01	Y,Y,N	N	Y	Y	NONE
	15:90713167|90715042	exon	2.29,1.87,2.80	0.00,0.26,0.00	0.00,0.00,0.00	3.78,5.45,0.83	Y,Y,N	CRTC3-AS1	2.38,2.14,-0.19	Y,Y,N	N	N	Y	NONE
	4:4648977|4649542	exon	20.15,23.38,21.03	2.58,3.90,2.69	4.99,7.36,5.86	2.22,0.83,-1.36	Y,N,Y	STX18-AS1	1.51,0.42,-1.09	Y,N,Y	N	Y	Y	NONE
	6:107503657|107506427	exon	8.50,6.88,7.33	0.00,0.00,0.00	0.77,3.97,4.61	7.89,0.45,-6.82	Y,N,Y	SOBP	3.83,-0.67,-4.45	Y,N,Y	N	Y	Y	NONE
	6:154787861|154795139	exon	3.16,2.65,2.91	3.01,6.61,4.44	4.34,6.39,5.09	-1.27,-1.83,-0.54	Y,Y,N	SCAF8	-0.03,-0.63,-0.61	N,N,N	N	Y	Y	NONE
	2:84870225|84870785	exon	1.85,3.83,1.83	0.00,0.00,0.00	0.00,0.00,0.00	6.16,5.58,0	Y,Y,N	TRABD2A	1.48,4.46,2.96	Y,Y,Y	N	Y	Y	NONE
	4:75977646|75982037	exon	0.00,0.29,0.00	0.00,0.00,0.00	0.59,1.36,1.35	1.29,-3.85,-4.82	N,Y,Y	SDAD1	-1.14,-1.38,-0.25	Y,Y,N	N	Y	Y	NONE
	8:8154187|8154530	intergenic	2.07,1.38,1.40	0.00,0.00,0.00	0.00,0.00,0.00	5.36,4.86,0	Y,Y,N	NONE	NONE	N,N,N	N	N	Y	NONE
	12:11028401|11121180	intron	1.74,3.73,1.19	0.00,0.00,0.00	0.00,0.00,0.00	5.94,5.38,0	Y,Y,N	TAS2R14|PRH1|PRR4|PRH1-PRR4	-0.21,-1.63,-1.39	N,Y,Y	N	Y	Y	NONE
	9:17551150|17555082	intergenic	1.96,1.67,1.51	0.00,0.00,0.00	0.00,0.00,0.00	5.48,4.96,0	Y,Y,N	NONE	NONE	N,N,N	N	N	Y	NONE
	X:155415575|155421708	intergenic	5.23,3.24,4.42	0.29,0.00,0.00	0.00,0.00,0.00	4.67,6.41,0.90	Y,Y,N	NONE	NONE	N,N,N	N	Y	Y	NONE
	5:136147832|136154163	exon	2.51,5.11,3.56	5.81,8.33,8.38	1.43,2.71,1.06	-1.60,0.12,1.72	Y,N,Y	SMAD5	-0.96,0.71,1.66	N,N,Y	N	Y	Y	NONE
	6:42974003|42975038	exon	2.18,4.22,3.02	4.95,3.77,7.13	3.92,5.23,4.42	-1.36,-1.50,-0.13	Y,Y,N	PEX6	0.32,-0.31,-0.64	N,N,N	N	Y	Y	NONE
	7:18666213|18666476	exon	0.00,0.49,0.00	2.65,1.12,2.31	0.00,0.00,0.00	-3.78,1.42,5.23	Y,N,Y	HDAC9	-1.98,-0.39,1.57	Y,N,Y	N	Y	Y	NONE
	12:20621296|20639957	exon	2.07,1.67,4.96	0.00,0.00,0.00	0.00,0.00,0.00	6.37,5.77,0	Y,Y,N	PDE3A	10.50,11.13,0.58	Y,Y,N	N	Y	Y	NONE
	10:12215740|12238485	exon	8.60,9.73,6.36	1.43,3.37,2.13	3.03,5.72,5.57	1.23,-0.15,-1.35	Y,N,Y	CDC123	0.16,-0.55,-0.72	N,N,N	N	Y	Y	NONE
	X:68511849|68522917	exon	12.85,11.30,9.60	0.29,1.85,1.38	1.25,1.84,1.92	2.60,1.75,-0.80	Y,Y,N	YIPF6	0.69,0.80,0.10	N,N,N	N	Y	Y	NONE
	10:124488422|124498128	exon	7.19,9.73,7.87	0.29,0.00,0.00	0.77,4.26,1.92	5.69,0.99,-4.16	Y,N,Y	LHPP	1.85,1.61,-0.25	Y,Y,N	N	Y	Y	NONE
	15:94384022|94402019	exon	1.31,0.69,2.05	0.00,0.00,0.00	0.00,0.00,0.00	4.97,4.53,0	Y,Y,N	MCTP2	2.64,0.38,-2.26	Y,N,Y	N	Y	Y	NONE
	14:49664626|49674427	exon	4.25,1.47,3.34	0.00,0.00,0.00	0.71,1.36,1.15	6.44,0.51,-4.82	Y,N,Y	POLE2	0.40,-0.66,-1.07	N,N,Y	N	Y	Y	NONE
	16:16007816|16016621	exon	13.29,12.38,13.48	2.22,1.45,2.13	1.01,1.55,1.25	2.13,2.34,0.24	Y,Y,N	ABCC1	1.48,1.42,-0.07	Y,Y,N	N	Y	Y	NONE
	2:9845220|9854421	exon	0.98,0.98,2.91	0.00,0.00,0.00	0.00,0.00,0.00	5.33,4.84,0	Y,Y,N	TAF1B	-1.63,-1.72,-0.10	Y,Y,N	N	N	Y	NONE
	12:47740642|47743676	exon	0.00,0.00,0.00	6.74,2.91,2.94	0.00,0.00,0.00	-7.57,0,6.51	Y,N,Y	RAPGEF3	-5.85,-1.14,4.65	Y,Y,Y	N	N	Y	NONE
	21:44077693|44080127	exon	1.20,1.47,1.94	6.53,1.92,2.44	2.67,4.94,4.80	-1.80,-2.33,-0.52	Y,Y,N	TRAPPC10	-0.98,-0.51,0.46	N,N,N	N	Y	Y	NONE
	3:138570318|138571356	exon	0.00,0.00,0.00	7.75,4.10,3.44	0.83,0.00,1.06	-7.85,-4.96,2.20	Y,Y,N	CEP70	-2.01,-1.09,0.90	Y,Y,N	N	Y	Y	Zheng et al., 2016
	8:127989162|128010444	exon	4.03,2.65,1.19	4.81,4.23,5.38	0.30,0.00,0.00	-1.47,2.92,4.30	Y,N,Y	PVT1	-0.11,1.95,2.04	N,Y,Y	N	Y	Y	NONE
	2:72465160|72480750	exon	10.78,6.97,6.90	1.79,1.78,2.69	1.01,1.07,0.77	1.33,2.01,0.69	Y,Y,N	EXOC6B	0.83,1.95,1.11	N,Y,Y	N	Y	Y	NONE
	2:227491547|227524915	exon	18.41,15.82,21.57	1.65,0.79,1.56	0.65,0.00,0.96	3.16,3.91,0.73	Y,Y,N	AGFG1	0.80,0.55,-0.25	N,N,N	N	Y	Y	NONE
	10:113040025|113089540	exon	1.31,1.28,1.19	0.00,0.00,0.00	0.00,0.00,0.00	4.87,4.45,0	Y,Y,N	TCF7L2	0.40,-0.27,-0.67	N,N,N	Y	Y	Y	NONE
	8:51860845|51861246	exon	20.59,21.51,21.24	5.09,6.21,5.38	7.31,10.95,12.20	1.32,0.09,-1.21	Y,N,Y	PCMTD1	0.14,0.60,0.45	N,N,N	N	Y	Y	NONE
	7:596146|607452	exon	0.00,0.59,0.00	2.80,1.39,1.88	0.36,1.55,3.07	-3.49,-3.49,0.08	Y,Y,N	PRKAR1B	-1.30,-0.84,0.44	Y,N,N	N	Y	Y	NONE
	3:67991562|68006744	intergenic	16.56,19.16,18.01	0.00,0.00,0.00	0.00,0.00,0.00	9.10,8.51,0	Y,Y,N	NONE	NONE	N,N,N	N	N	Y	NONE
	12:8655415|8655830	exon	1.74,1.28,3.45	0.00,0.00,0.00	0.00,0.00,0.00	5.86,5.31,0	Y,Y,N	MFAP5	8.13,8.53,0.20	Y,Y,N	N	N	Y	NONE
	16:56867070|56868372	exon	4.90,3.14,1.73	0.00,0.00,0.00	0.00,0.00,0.00	6.58,5.98,0	Y,Y,N	SLC12A3	11.19,10.83,-0.26	Y,Y,N	N	Y	Y	NONE
	1:176162869|176184692	exon	14.81,12.87,11.65	3.51,2.64,2.38	1.43,3.00,3.36	1.60,1.40,-0.17	Y,Y,N	RFWD2	0.95,0.78,-0.19	N,N,N	N	Y	Y	NONE
	16:68056364|68071108	exon	0.00,0.00,0.00	0.00,0.00,0.00	0.71,3.20,1.15	0,-6.44,-5.70	N,Y,Y	DUS2	0.47,-2.29,-2.77	N,Y,Y	N	Y	Y	NONE
	17:19542393|19551468	exon	2.61,2.75,1.73	0.00,0.00,0.00	0.00,0.00,0.00	6.06,5.49,0	Y,Y,N	SLC47A1	5.68,7.11,1.33	Y,Y,Y	N	Y	Y	NONE
	15:100152612|100331054	exon	0.00,0.00,0.00	3.30,1.65,1.94	0.00,0.00,0.00	-6.66,0,5.46	Y,N,Y	ADAMTS17	-8.67,-6.03,2.92	Y,Y,Y	N	Y	Y	NONE
	17:30734897|30784892	exon	0.87,2.06,1.29	0.00,0.00,0.00	0.00,0.00,0.00	5.10,4.65,0	Y,Y,N	NONE	NONE	N,N,N	N	N	Y	NONE
	7:677229|680726	exon	0.98,2.16,1.08	9.76,8.13,4.50	2.08,3.00,3.36	-2.93,-1.91,1.01	Y,Y,N	PRKAR1B	-1.30,-0.84,0.44	Y,N,N	N	Y	Y	NONE
	3:53874211|53876080	exon	1.20,1.77,2.48	4.88,8.46,5.25	2.56,4.84,2.79	-2.33,-1.84,0.49	Y,Y,N	ACTR8	-0.86,-0.28,0.57	N,N,N	N	Y	Y	NONE
	8:94664697|94665196	exon	0.00,0.00,0.00	1.22,1.32,2.00	2.20,2.13,3.36	-5.99,-7.28,-1.08	Y,Y,N	ESRP1	-8.91,-9.00,-0.10	Y,Y,N	N	Y	Y	NONE
	3:185598412|185613408	exon	0.00,0.00,0.00	0.00,0.00,0.00	0.71,1.07,1.25	0,-5.75,-4.69	N,Y,Y	SENP2	-0.43,-0.15,0.27	N,N,N	N	Y	Y	NONE
	5:168500591|168502105	exon	14.60,11.10,14.23	0.86,2.91,3.50	2.26,3.39,1.92	1.79,1.37,-0.40	Y,Y,N	RARS	-0.03,0.42,0.44	N,N,N	N	Y	Y	NONE
	X:7514882|7516290	intergenic	0.98,0.79,2.80	0.00,0.00,0.00	0.00,0.00,0.00	5.20,4.72,0	Y,Y,N	NONE	NONE	N,N,N	N	Y	Y	NONE
	1:211778918|211793190	exon	0.87,2.55,1.51	1.36,1.92,1.56	0.00,0.00,0.00	-0.54,4.90,4.73	N,Y,Y	LPGAT1	-0.68,-0.49,0.18	N,N,N	N	Y	Y	NONE
	12:31442775|31447769	exon	3.05,3.83,2.05	0.00,0.00,0.00	0.24,0.00,0.00	6.46,3.42,-1.48	Y,Y,N	DENND5B	2.24,1.23,-1.02	Y,Y,Y	N	Y	Y	NONE
	1:77717867|77725762	exon	6.21,6.09,5.39	3.01,1.72,2.00	0.00,0.00,0.00	0.79,6.91,5.42	N,Y,Y	USP33	0.11,0.68,0.56	N,N,N	N	Y	Y	NONE
	8:128009590|128010444	exon	9.26,9.53,11.97	8.39,10.04,8.32	1.49,2.42,1.73	-0.40,1.44,1.85	N,Y,Y	PVT1	-0.11,1.95,2.04	N,Y,Y	N	Y	Y	NONE
	2:181921948|181928278	exon	0.54,0.39,0.00	0.72,1.52,1.88	2.26,4.75,5.57	-2.53,-4.49,-1.83	N,Y,Y	SSFA2	-0.91,-1.62,-0.72	N,Y,N	N	Y	Y	NONE
	3:36482992|36486249	exon	3.27,1.57,1.83	0.00,0.00,0.00	0.00,0.00,0.00	5.93,5.37,0	Y,Y,N	STAC	6.74,10.52,1.32	Y,Y,N	N	Y	Y	NONE
	12:38829379|38848662	exon	6.86,7.37,5.28	0.00,0.00,0.00	0.00,0.00,0.00	7.68,7.05,0	Y,Y,N	CPNE8	2.70,9.28,5.98	Y,Y,Y	N	Y	Y	NONE
	7:579256|596304	exon	0.22,0.00,0.75	3.30,4.63,2.25	1.66,4.07,2.88	-3.84,-3.91,-0.09	Y,Y,N	PRKAR1B	-1.30,-0.84,0.44	Y,N,N	N	Y	Y	NONE
	17:82956695|82965746	exon	3.05,2.95,1.08	0.00,0.00,0.00	2.38,2.42,1.63	6.04,-0.91,-6.48	Y,N,Y	B3GNTL1	0.83,-1.17,-2.01	N,Y,Y	N	Y	Y	NONE
	20:5958528|5968025	exon	0.33,0.49,0.22	3.66,1.12,1.94	0.95,0.78,2.50	-3.14,-2.81,0.31	Y,Y,N	MCM8	-1.31,-2.07,-0.77	Y,Y,N	N	Y	Y	NONE
	10:12814195|12816328	exon	1.74,1.77,2.48	0.00,0.00,0.00	0.00,0.00,0.00	5.75,5.21,0	Y,Y,N	CAMK1D	4.28,6.05,1.72	Y,Y,Y	N	Y	Y	NONE
	17:79668920|79680021	intergenic	3.92,4.03,1.51	0.00,0.00,0.00	0.00,0.00,0.00	6.54,5.93,0	Y,Y,N	NONE	NONE	N,N,N	N	N	Y	NONE
	3:183977517|183978651	exon	1.09,1.18,1.73	1.72,2.64,1.25	0.00,0.00,0.00	-1.04,4.54,5.00	N,Y,Y	ABCC5	-0.41,0.48,0.88	N,N,N	N	Y	Y	NONE
	21:41226266|41257326	exon	0.98,0.00,0.75	9.11,3.63,1.75	0.42,1.07,1.25	-3.36,-1.44,1.99	Y,N,Y	BACE2	-2.92,-1.19,1.73	Y,Y,Y	N	Y	Y	NONE
	2:106158058|106166083	exon	3.38,4.62,5.39	9.90,9.19,8.13	2.91,7.27,8.84	-1.61,-1.38,0.24	Y,Y,N	UXS1	-1.71,-0.26,1.44	Y,N,Y	N	Y	Y	NONE
	20:32366384|32369123	exon	243.43,210.92,258.79	82.49,90.00,54.39	34.17,49.31,56.50	1.07,1.37,0.32	Y,Y,N	ASXL1	0.15,0.31,0.15	N,N,N	Y	Y	Y	NONE
	12:111933886|111943369	exon	9.69,8.15,8.41	3.30,0.99,1.94	0.36,0.87,0.86	1.45,2.69,1.20	Y,Y,N	TMEM116	1.43,1.77,0.32	Y,Y,N	N	Y	Y	NONE
	11:87067694|87157406	exon	1.63,1.77,0.54	0.00,0.00,0.00	0.00,0.00,0.00	4.95,4.52,0	Y,Y,N	TMEM135	0.61,0.11,-0.51	N,N,N	N	Y	Y	NONE
	3:149895473|149921227	exon	6.97,10.41,6.15	14.85,12.75,16.25	3.21,3.39,4.42	-1.50,0.08,1.60	Y,N,Y	RNF13|ANKUB1	-1.60,-0.47,1.11	Y,N,Y	N	Y	Y	NONE
	1:213960110|213966284	intron	0.00,0.00,0.00	0.00,0.00,0.00	1.13,2.71,2.98	0,-6.98,-6.39	N,Y,Y	PROX1-AS1	-5.17,-9.69,-4.94	Y,Y,Y	N	Y	Y	NONE
	7:90747681|90790652	exon	2.07,1.28,1.83	0.00,0.00,0.00	0.00,0.00,0.00	5.48,4.97,0	Y,Y,N	CDK14	6.08,8.27,1.95	Y,Y,Y	N	Y	Y	NONE
	5:143037196|143057747	exon	6.97,3.93,3.99	7.39,9.78,8.00	6.36,6.49,6.05	-1.35,-1.39,-0.01	Y,Y,N	ARHGAP26	-2.56,-3.14,-0.59	Y,Y,N	Y	Y	Y	NONE
	20:32366384|32371874	exon	79.62,78.30,75.59	33.71,31.06,28.38	8.97,11.63,16.72	0.73,1.67,0.96	N,Y,N	ASXL1	0.15,0.31,0.15	N,N,N	Y	Y	Y	NONE
	X:6767507|6783502	intergenic	1.09,1.57,2.37	0.00,0.00,0.00	0.00,0.00,0.00	5.42,4.92,0	Y,Y,N	NONE	NONE	N,N,N	N	Y	Y	NONE
	1:213167858|213176492	exon	9.69,7.76,12.72	0.86,2.78,1.44	0.77,1.74,0.86	1.96,2.16,0.22	Y,Y,N	RPS6KC1	0.50,0.88,0.37	N,N,N	N	Y	Y	NONE
	1:61332512|61359274	exon	2.72,1.96,3.13	0.00,0.00,0.00	0.00,0.00,0.00	6.22,5.63,0	Y,Y,N	NFIA	2.91,2.50,-0.42	Y,Y,N	N	Y	Y	NONE
	6:125045211|125058106	exon	2.51,1.38,1.29	0.00,0.00,0.00	0.00,0.00,0.00	5.48,4.96,0	Y,Y,N	RNF217	0.90,8.65,7.15	N,Y,Y	N	Y	Y	NONE
	4:114459214|114490929	intergenic	7.73,5.70,4.96	0.00,0.00,0.00	0.00,0.00,0.00	7.58,6.96,0	Y,Y,N	NONE	NONE	N,N,N	N	N	Y	NONE
	3:197194425|197297784	exon	1.85,0.98,1.40	0.00,0.00,0.00	0.00,0.00,0.00	5.09,4.63,0	Y,Y,N	DLG1	-2.28,-1.13,1.14	Y,Y,Y	N	N	Y	NONE
	2:9279317|9297445	exon	3.16,3.93,3.99	11.41,13.48,12.50	0.59,0.87,1.44	-2.35,0.96,3.32	Y,N,Y	ASAP2	-2.03,-0.66,1.35	Y,N,Y	N	Y	Y	NONE
	20:44620299|44622930	exon	0.00,0.00,0.00	0.00,0.00,0.00	0.89,1.36,2.40	0,-6.40,-5.62	N,Y,Y	PKIG|ADA	-0.65,0.81,1.45	N,N,Y	N	Y	Y	NONE
	17:15545785|15555364	exon	3.27,4.22,3.56	0.93,0.79,2.25	0.00,0.00,0.00	0.80,6.19,4.36	N,Y,Y	TVP23C|TVP23C-CDRT4	-0.88,0.99,1.84	N,N,Y	N	Y	Y	NONE
	15:69436138|69436722	exon	6.43,5.89,5.82	10.11,10.90,8.88	4.52,11.63,7.98	-1.31,-1.31,0.00	Y,Y,N	KIF23	-1.03,-0.77,0.25	Y,N,N	N	Y	Y	NONE
	12:19473248|19500221	exon	21.78,26.43,27.50	0.86,3.04,1.63	0.48,0.00,1.35	3.15,4.12,1.06	Y,Y,N	AEBP2	0.57,0.38,-0.21	N,N,N	N	Y	Y	NONE
	2:69040044|69044813	exon	2.51,3.44,4.53	0.00,0.00,0.00	0.30,0.00,0.00	6.71,3.36,-1.62	Y,Y,N	ANTXR1	2.99,3.67,0.66	Y,Y,N	N	Y	Y	NONE
	1:12578718|12579412	exon	27.01,29.18,27.82	18.87,18.57,15.32	0.95,2.52,1.83	0.08,3.06,2.99	N,Y,Y	DHRS3	0.63,4.45,3.81	N,Y,Y	N	Y	Y	NONE
	7:84129123|84194668	exon	0.00,0.00,0.00	0.00,0.00,0.00	0.77,1.36,0.58	0,-5.58,-4.44	N,Y,Y	SEMA3A	-7.60,-10.65,-3.45	Y,Y,Y	N	N	Y	NONE
	1:97515726|97549744	exon	3.05,2.95,3.88	0.00,0.00,0.00	0.00,0.00,0.00	6.62,6.01,0	Y,Y,N	DPYD	6.17,6.76,0.49	Y,Y,N	N	Y	Y	NONE
	1:200760839|200761098	exon	16.34,10.12,15.10	2.30,1.98,3.63	1.54,1.94,0.77	1.74,2.18,0.47	Y,Y,N	CAMSAP2	0.03,0.12,0.08	N,N,N	N	Y	Y	NONE
	8:47396376|47407961	exon	6.86,4.13,7.33	0.72,2.84,0.69	0.00,0.00,0.00	1.51,6.94,4.32	N,Y,Y	SPIDR	0.28,0.52,0.23	N,N,N	N	Y	Y	NONE
	14:92096093|92096838	exon	0.65,2.06,1.51	0.00,0.00,0.00	0.00,0.00,0.00	5.09,4.64,0	Y,Y,N	ATXN3	-0.41,0.49,0.89	N,N,N	N	Y	Y	NONE
	7:74705164|74718941	exon	24.40,26.62,37.09	17.57,17.05,17.07	3.45,6.88,9.80	0.16,1.21,1.07	N,Y,Y	GTF2I|AC083884.8	-1.24,-0.82,0.41	Y,N,N	N	Y	Y	NONE
	9:4286038|4286523	exon	1.96,1.87,2.91	13.06,12.95,12.38	0.36,0.00,1.54	-3.10,0.81,3.59	Y,N,Y	GLIS3	-2.78,1.12,3.85	Y,Y,Y	N	Y	Y	NONE
	2:68490190|68513680	exon	0.00,0.00,0.00	0.65,2.71,4.00	0.77,1.55,0.38	-6.56,-5.56,1.03	Y,Y,N	APLF	-5.37,-3.75,1.58	Y,Y,Y	N	Y	Y	NONE
	5:38523419|38530666	exon	35.94,20.43,23.83	0.00,0.00,0.00	0.00,0.00,0.00	9.61,9.06,0	Y,Y,N	LIFR	9.80,9.80,-0.01	Y,Y,N	Y	Y	Y	NONE
	1:247157000|247159813	exon	70.69,69.16,81.09	11.69,5.88,6.56	18.48,34.68,27.10	2.58,0.50,-2.06	Y,N,Y	ZNF124	0.46,-0.98,-1.44	N,N,Y	N	Y	Y	NONE
	9:128169052|128180799	exon	1.52,1.38,0.97	0.00,0.00,0.00	0.00,0.00,0.00	4.92,4.50,0	Y,Y,N	CIZ1	0.59,1.02,0.42	N,Y,N	N	Y	Y	NONE
	4:4086658|4087393	intergenic	0.00,0.00,0.00	0.00,0.00,0.00	0.83,1.65,2.02	0,-6.34,-5.54	N,Y,Y	NONE	NONE	N,N,N	N	N	Y	NONE
	15:90426110|90433795	exon	1.52,3.24,2.70	0.00,0.00,0.00	0.00,0.00,0.29	6.15,3.55,-1.27	Y,Y,N	IQGAP1	-0.90,-0.15,0.74	N,N,N	N	Y	Y	NONE
	15:72555271|72572165	exon	2.83,2.16,3.34	0.00,0.46,0.00	0.00,0.00,0.00	3.28,5.74,1.18	Y,Y,N	ARIH1	0.39,0.08,-0.32	N,N,N	N	Y	Y	NONE
	4:138214585|138223324	exon	5.12,4.22,2.16	0.00,0.00,0.00	0.00,0.00,0.00	6.86,6.24,0	Y,Y,N	SLC7A11	2.89,1.92,-0.98	Y,Y,N	N	Y	Y	NONE
	17:20017987|20110562	exon	2.83,0.69,0.65	0.00,0.00,0.00	1.37,1.45,0.96	5.01,-0.90,-5.36	Y,N,Y	SPECC1	-0.08,0.53,0.61	N,N,N	Y	Y	Y	NONE
	8:140818277|140890769	exon	17.21,14.64,18.44	5.16,3.44,1.75	1.90,2.03,5.09	1.69,1.50,-0.16	Y,Y,N	PTK2	1.01,-0.39,-1.41	Y,N,Y	N	Y	Y	NONE
	5:618990|620261	exon	105.11,109.34,109.66	4.52,7.60,3.38	6.71,6.10,9.03	3.80,2.85,-0.92	Y,Y,N	CEP72	0.25,-0.47,-0.74	N,N,N	N	Y	Y	NONE
	16:29312350|29328624	exon	0.00,0.00,0.54	0.50,0.46,0.00	2.14,5.43,4.42	-0.92,-5.16,-3.80	N,Y,Y	RP11-231C14.7|RP11-231C14.6	-0.24,-0.53,-0.25	N,N,N	N	Y	Y	NONE
	5:618990|624579	exon	7.19,8.15,10.14	1.51,1.12,1.50	2.91,3.39,3.36	1.99,0.37,-1.57	Y,N,Y	CEP72	0.25,-0.47,-0.74	N,N,N	N	Y	Y	NONE
	6:13652659|13658832	exon	2.07,1.28,1.51	0.00,0.00,0.00	0.00,0.00,0.00	5.36,4.86,0	Y,Y,N	RANBP9	-0.08,0.57,0.64	N,N,N	N	Y	Y	NONE
	14:45006008|45025872	exon	2.07,1.47,1.73	0.22,0.00,0.00	0.00,0.00,0.00	3.56,5.00,0.72	Y,Y,N	KLHL28|FAM179B	0.85,0.67,-0.18	N,N,N	N	Y	Y	NONE
	4:42018111|42023384	exon	2.07,1.77,2.91	0.00,0.00,0.00	0.00,0.00,0.00	5.96,5.40,0	Y,Y,N	SLC30A9	-0.57,-0.80,-0.24	N,N,N	N	Y	Y	NONE
	20:16526092|16528440	exon	4.14,5.70,4.64	3.44,2.97,3.19	5.53,17.15,14.80	-0.01,-2.23,-2.21	N,Y,Y	KIF16B	-1.35,-1.85,-0.52	Y,Y,N	N	Y	Y	NONE
	9:20819796|20823115	exon	40.74,41.36,48.95	15.35,12.56,10.25	6.36,6.39,11.05	1.18,1.45,0.30	Y,Y,N	FOCAD	0.03,-0.02,-0.06	N,N,N	N	Y	Y	NONE
	7:5641154|5652510	exon	4.79,5.30,4.10	8.89,10.24,8.63	2.20,3.10,1.73	-1.55,-0.01,1.55	Y,N,Y	RNF216	-0.58,0.01,0.58	N,N,N	N	Y	Y	NONE
	1:31005853|31007102	exon	18.63,20.24,23.61	6.46,4.03,5.50	3.57,3.39,6.73	1.35,1.18,-0.13	Y,Y,N	PUM1	0.20,-0.01,-0.22	N,N,N	N	Y	Y	NONE
	7:22976210|22984045	exon	3.27,2.65,2.05	0.00,0.00,0.00	0.00,0.00,0.00	6.26,5.67,0	Y,Y,N	FAM126A	-0.47,1.92,2.38	N,Y,Y	N	Y	Y	NONE
	2:224535528|224557856	exon	43.46,35.17,40.44	16.07,14.01,11.69	5.53,5.72,8.07	0.91,1.60,0.71	N,Y,N	CUL3	-1.35,-1.40,-0.06	Y,Y,N	N	Y	Y	NONE
	11:68347847|68365702	exon	1.20,1.96,2.37	2.30,3.50,1.94	4.10,5.81,5.28	-1.04,-2.41,-1.34	N,Y,Y	LRP5	-1.36,-2.71,-1.36	Y,Y,Y	N	Y	Y	NONE
	10:102258929|102285070	intron	5.01,4.72,2.48	0.00,0.00,0.00	0.00,0.00,0.00	6.96,6.34,0	Y,Y,N	GBF1	0.58,0.53,-0.06	N,N,N	N	N	Y	NONE
	15:72518067|72555907	exon	8.28,7.07,8.41	1.79,2.11,2.44	2.97,3.78,7.69	1.27,-0.23,-1.46	Y,N,Y	ARIH1	0.39,0.08,-0.32	N,N,N	N	Y	Y	NONE
	3:197051577|197069260	exon	0.00,0.39,0.00	3.16,1.59,1.00	0.00,0.00,0.00	-4.01,1.23,5.03	Y,N,Y	DLG1	-2.28,-1.13,1.14	Y,Y,Y	N	Y	Y	NONE
	2:99194751|99195756	exon	5.77,7.47,9.17	1.43,0.86,0.25	0.77,1.36,0.86	2.54,1.89,-0.57	Y,Y,N	RP11-111H13.1|MRPL30	-0.65,-1.50,-0.78	N,N,N	N	Y	Y	NONE
	11:65503729|65504595	exon	1.52,1.57,1.73	0.00,0.00,0.00	0.00,0.00,0.00	5.36,4.86,0	Y,Y,N	MALAT1	0.14,-0.34,-0.49	N,N,N	Y	Y	Y	NONE
	18:8113486|8143779	exon	11.87,10.71,8.41	0.00,0.00,0.00	0.00,0.00,0.00	8.34,7.73,0	Y,Y,N	PTPRM	6.05,3.23,-2.77	Y,Y,Y	N	Y	Y	NONE
	8:125675626|125680029	intergenic	0.00,0.00,0.00	1.58,1.12,1.13	0.00,0.00,0.00	-5.66,0,4.21	Y,N,Y	NONE	NONE	N,N,N	N	N	Y	NONE
	7:8003908|8008266	intron	1.85,0.79,2.05	0.00,0.00,0.00	0.00,0.00,0.00	5.27,4.78,0	Y,Y,N	GLCCI1	2.42,1.79,-0.63	Y,Y,N	N	Y	Y	NONE
	20:36607715|36609730	exon	11.44,8.74,11.43	0.79,1.19,1.13	0.83,1.16,1.63	2.71,2.12,-0.51	Y,Y,N	C20orf24|TGIF2-C20orf24	0.33,0.68,0.34	N,N,N	N	Y	Y	NONE
	7:80818299|80828745	exon	5.77,3.93,2.48	0.00,0.00,0.00	0.00,0.00,0.00	6.95,6.32,0	Y,Y,N	SEMA3C	6.99,4.10,-2.72	Y,Y,Y	N	Y	Y	NONE
	12:64409962|64416754	exon	4.36,0.98,1.73	0.00,0.00,0.00	0.00,0.00,0.00	5.99,5.43,0	Y,Y,N	XPOT	0.90,-0.03,-0.94	N,N,N	N	Y	Y	NONE
	15:82404612|82415675	exon	1.31,1.08,2.59	0.00,0.00,0.00	0.00,0.00,0.00	5.39,4.89,0	Y,Y,N	UBE2Q2P2	1.73,0.53,-1.18	Y,N,Y	N	Y	Y	NONE
	17:79668920|79673356	intergenic	8.93,13.56,9.27	0.00,0.00,0.00	0.00,0.00,0.00	8.37,7.76,0	Y,Y,N	NONE	NONE	N,N,N	N	N	Y	NONE
	21:45118564|45128573	exon	9.48,7.86,8.95	0.00,0.00,0.00	0.18,0.78,0.00	8.10,3.76,-1.95	Y,Y,N	ADARB1	2.97,2.89,-0.09	Y,Y,N	N	Y	Y	NONE
	14:61720379|61721823	exon	1.20,1.87,0.75	0.00,0.00,0.00	0.00,0.00,0.00	4.90,4.48,0	Y,Y,N	HIF1A-AS2|HIF1A	-0.62,-0.87,-0.23	N,N,N	Y	Y	Y	NONE
	7:2014502|2069338	exon	0.33,2.16,1.73	7.68,4.76,7.88	1.66,0.78,1.92	-2.80,-1.09,1.73	Y,N,Y	MAD1L1	-0.31,0.45,0.75	N,N,N	N	Y	Y	NONE
	14:71413948|71529370	exon	38.01,33.70,37.63	7.24,3.90,6.75	2.61,4.84,4.90	1.98,2.19,0.22	Y,Y,N	SIPA1L1	0.40,1.59,1.18	N,Y,Y	N	N	Y	NONE
	8:19585166|19601865	exon	5.88,3.24,2.26	0.00,0.00,0.00	0.00,0.00,0.00	6.83,6.21,0	Y,Y,N	CSGALNACT1	4.22,5.26,1.00	Y,Y,Y	N	Y	Y	NONE
	2:88182699|88183073	exon	2.18,1.18,1.62	1.72,3.04,2.00	0.00,0.00,0.00	-1.02,4.90,5.42	N,Y,Y	THNSL2	-0.78,2.00,2.76	N,Y,Y	N	Y	Y	NONE
	4:176711499|176729746	exon	3.27,2.06,1.94	0.00,0.00,0.00	0.00,0.00,0.00	6.10,5.52,0	Y,Y,N	VEGFC	6.66,6.65,0	Y,Y,N	N	Y	Y	NONE
	4:102722871|102726683	exon	1.31,0.98,2.05	0.00,0.00,0.00	0.00,0.00,0.00	5.13,4.67,0	Y,Y,N	MANBA	1.24,1.76,0.51	Y,Y,N	N	Y	Y	NONE
	X:2408745|2425304	exon	1.52,0.98,1.73	0.00,0.00,0.00	0.00,0.00,0.00	5.09,4.63,0	Y,Y,N	DHRSX	1.38,1.64,0.25	Y,Y,N	N	Y	Y	NONE
	1:21105117|21111383	intron	3.16,1.67,1.08	0.00,0.00,0.00	0.00,0.00,0.00	5.71,5.17,0	Y,Y,N	EIF4G3	0.41,0.63,0.21	N,N,N	N	Y	Y	NONE
	1:61277520|61359274	exon	8.39,9.14,7.87	0.00,0.00,0.31	0.00,0.00,0.00	5.44,7.44,1.05	Y,Y,N	NFIA	2.91,2.50,-0.42	Y,Y,N	N	Y	Y	NONE
	2:32377588|32395593	exon	0.00,0.00,0.00	2.15,3.57,3.75	0.59,0.00,1.35	-7.18,-4.88,1.69	Y,Y,N	BIRC6	-1.98,-2.05,-0.08	Y,Y,N	N	Y	Y	NONE
	17:40495987|40496520	exon	0.44,0.00,0.00	4.23,1.98,4.19	0.12,0.19,0.67	-4.85,-1.63,2.97	Y,N,Y	TNS4	-5.49,-3.45,2.03	Y,Y,Y	N	N	Y	NONE
	10:101672915|101676436	exon	1.85,1.96,0.75	6.10,8.72,2.31	0.77,1.94,1.63	-2.39,-0.79,1.59	Y,N,Y	FBXW4	0.93,1.11,0.17	N,Y,N	N	Y	Y	NONE
	1:44308310|44319744	exon	39.76,33.11,33.64	6.10,5.35,3.69	9.39,12.98,9.80	2.22,0.71,-1.48	Y,N,Y	ERI3	1.07,1.15,0.07	Y,Y,N	N	Y	Y	NONE
	21:45116933|45128573	exon	2.94,1.08,1.40	0.00,0.00,0.00	0.00,0.00,0.00	5.55,5.02,0	Y,Y,N	ADARB1	2.97,2.89,-0.09	Y,Y,N	N	N	Y	NONE
	12:104318913|104321316	exon	1.74,2.06,3.23	0.00,0.00,0.00	0.00,0.00,0.00	6.03,5.47,0	Y,Y,N	TXNRD1	2.79,3.29,0.50	Y,Y,N	N	N	Y	NONE
	9:130079630|130092381	exon	1.09,2.06,1.29	0.00,0.00,0.00	0.00,0.00,0.00	5.20,4.73,0	Y,Y,N	GPR107	1.25,2.05,0.78	Y,Y,N	N	Y	Y	NONE
	16:67628370|67629533	exon	2.83,3.44,3.13	3.01,5.35,2.19	6.83,8.91,4.42	-0.72,-2.12,-1.36	N,Y,Y	CTCF	0.31,-0.67,-0.99	N,N,N	Y	Y	Y	NONE
	17:81280609|81284895	exon	1.74,1.38,1.62	4.73,3.04,2.56	7.07,2.62,2.79	-1.69,-2.58,-0.84	Y,Y,N	SLC38A10	-0.38,-0.37,-0.00	N,N,N	N	Y	Y	NONE
	1:225007413|225097239	exon	8.50,4.72,9.49	0.00,0.00,0.00	1.43,1.07,2.31	7.87,1.18,-5.81	Y,N,Y	DNAH14	1.20,-0.31,-1.52	Y,N,Y	N	Y	Y	NONE
	10:11851997|11852215	exon	7.30,9.14,8.63	6.46,6.48,3.00	0.00,0.00,0.00	0.09,7.42,6.86	N,Y,Y	PROSER2|PROSER2-AS1	1.26,2.78,1.51	Y,Y,Y	N	Y	Y	NONE
	17:59764971|59773885	exon	61.10,73.48,59.20	5.24,3.90,7.00	2.32,1.84,0.96	2.94,4.08,1.13	Y,Y,N	VMP1	-1.51,0.13,1.63	Y,N,Y	N	Y	Y	NONE
	10:7243558|7276989	exon	1.20,1.67,1.40	0.00,0.00,0.00	0.00,0.00,0.00	5.12,4.66,0	Y,Y,N	SFMBT2	9.09,9.10,0	Y,Y,N	N	Y	Y	NONE
	11:1286002|1295794	exon	0.00,0.98,0.43	3.01,6.15,5.25	2.91,2.33,3.36	-3.71,-3.48,0.32	Y,Y,N	TOLLIP	-1.20,-0.62,0.57	Y,N,N	N	Y	Y	NONE
	7:23396127|23418824	intron	0.98,1.08,1.94	0.00,0.00,0.00	0.00,0.00,0.00	4.97,4.54,0	Y,Y,N	IGF2BP3	-1.39,-1.57,-0.19	Y,Y,N	N	N	Y	NONE
	5:39002535|39021136	exon	11.22,13.66,13.05	0.57,0.00,0.00	0.71,2.03,1.83	4.74,2.14,-2.61	Y,Y,N	RICTOR	0.32,-0.60,-0.93	N,N,N	N	Y	Y	NONE
	6:34606555|34606904	exon	62.96,65.72,66.96	12.84,19.49,7.44	4.46,8.04,6.63	1.73,2.39,0.67	Y,Y,N	C6orf106	1.70,2.25,0.55	Y,Y,N	N	Y	Y	NONE
	9:71326960|71329277	intron	0.65,1.18,2.70	0.00,0.00,0.00	0.00,0.00,0.00	5.19,4.72,0	Y,Y,N	TRPM3	0.41,5.61,4.32	N,Y,Y	N	Y	Y	NONE
	7:47994315|47996146	exon	1.09,2.16,1.62	0.00,0.00,0.00	0.00,0.00,0.00	5.38,4.88,0	Y,Y,N	SUN3	5.92,4.83,-0.75	Y,Y,N	N	Y	Y	NONE
	17:15977800|15987368	exon	1.96,1.47,0.54	0.00,0.00,0.00	0.00,0.00,0.00	4.96,4.52,0	Y,Y,N	ZSWIM7	-0.76,0.59,1.33	N,N,Y	N	Y	Y	NONE
	5:77325539|77337315	exon	1.74,0.49,1.94	0.00,0.00,0.00	0.00,0.00,0.00	5.02,4.57,0	Y,Y,N	PDE8B	3.19,2.79,-0.42	Y,Y,N	N	Y	Y	NONE
	16:69695136|69695379	exon	5.55,3.24,5.71	14.06,9.71,8.25	1.60,5.13,3.94	-1.74,-0.44,1.29	Y,N,Y	NFAT5	-3.60,-2.85,0.74	Y,Y,N	N	Y	Y	NONE
	5:95748333|95768166	exon	2.83,2.85,2.37	0.29,0.00,0.00	0.00,0.00,0.00	3.92,5.69,0.90	Y,Y,N	RHOBTB3	0.46,1.61,1.14	N,Y,Y	N	Y	Y	NONE
	1:156333547|156334918	exon	7.08,7.07,6.15	2.22,1.12,1.44	1.96,4.55,4.52	1.47,-0.03,-1.46	Y,N,Y	CCT3	0.46,-0.72,-1.19	N,N,Y	N	Y	Y	NONE
	9:95978061|96004701	exon	58.82,52.46,52.73	8.11,4.63,9.82	3.51,9.49,6.82	2.21,2.13,-0.07	Y,Y,N	ERCC6L2	-1.56,-1.01,0.54	Y,Y,N	N	Y	Y	NONE
	11:38095124|38123113	intergenic	2.29,1.18,1.08	0.00,0.00,0.00	0.00,0.00,0.00	5.22,4.75,0	Y,Y,N	NONE	NONE	N,N,N	N	N	Y	NONE
	3:146121112|146124229	exon	12.42,13.26,15.31	0.00,0.00,0.00	0.00,0.87,0.00	8.73,4.31,-1.81	Y,Y,N	PLOD2	6.17,3.51,-2.61	Y,Y,Y	N	Y	Y	NONE
	22:28629552|28629830	exon	1.42,1.38,1.08	0.00,0.00,0.00	0.00,0.00,0.00	4.93,4.50,0	Y,Y,N	TTC28	9.48,6.72,-2.60	Y,Y,Y	N	Y	Y	NONE
	8:127161922|127174364	intergenic	0.33,3.63,1.51	0.00,0.00,0.00	0.00,0.00,0.00	5.53,5.02,0	Y,Y,N	NONE	NONE	N,N,N	N	N	Y	NONE
	10:28131560|28150059	exon	2.40,1.38,1.29	0.00,0.00,0.00	0.00,0.00,0.00	5.44,4.93,0	Y,Y,N	MPP7	0.60,-0.51,-1.11	N,N,Y	N	N	Y	NONE
	2:37316237|37317179	exon	2.29,0.39,2.59	6.46,7.86,9.69	0.53,2.13,0.96	-2.76,-0.34,2.43	Y,N,Y	PRKD3	-2.59,-1.85,0.73	Y,Y,N	N	Y	Y	NONE
	3:197865423|197875775	exon	4.57,5.30,10.24	11.19,11.04,11.44	2.73,4.26,4.90	-1.35,-0.21,1.16	Y,N,Y	LRCH3	-0.85,-0.85,-0.01	N,N,N	N	Y	Y	NONE
	3:23208692|23217312	exon	2.29,2.26,0.65	0.00,0.00,0.00	0.00,0.00,0.00	5.48,4.97,0	Y,Y,N	UBE2E2	1.01,1.39,0.36	Y,Y,N	N	Y	Y	NONE
	3:113249722|113250833	exon	0.00,0.00,0.00	1.08,1.19,1.81	0.00,0.00,0.00	-5.80,0,4.40	Y,N,Y	BOC	-7.72,-3.29,4.42	Y,Y,Y	N	Y	Y	NONE
	9:111574734|111586165	exon	1.52,1.57,0.86	0.00,0.00,0.00	0.00,0.00,0.00	4.97,4.53,0	Y,Y,N	PTGR1	4.55,10.66,6.03	Y,Y,Y	N	Y	Y	NONE
	19:11120092|11120522	exon	4.57,4.32,3.56	8.54,8.59,6.00	6.36,6.49,9.70	-1.47,-1.85,-0.36	Y,Y,N	LDLR	-2.96,-2.32,0.63	Y,Y,N	N	Y	Y	NONE
	1:114463104|114464388	exon	19.93,17.49,16.50	7.17,5.09,5.06	1.19,3.88,3.36	1.04,1.79,0.76	Y,Y,N	TRIM33	-0.85,-1.51,-0.66	N,Y,N	Y	Y	Y	NONE
	6:136151160|136155758	exon	1.09,1.28,1.73	0.00,0.00,0.00	0.00,0.00,0.00	5.03,4.58,0	Y,Y,N	RP13-143G15.4|PDE7B	-0.73,2.40,2.64	N,N,Y	N	Y	Y	NONE
	7:33264290|33273956	exon	1.52,0.69,1.73	0.00,0.00,0.00	0.00,0.00,0.00	4.93,4.50,0	Y,Y,N	BBS9	-0.15,0.46,0.59	N,N,N	N	Y	Y	NONE
	7:105160507|105169265	exon	2.61,3.44,4.10	3.66,6.21,4.56	0.65,0.00,0.77	-1.09,1.57,2.57	Y,N,Y	SRPK2	-0.64,0.70,1.34	N,N,Y	N	Y	Y	NONE
	22:28514757|28517279	intron	2.72,3.34,2.80	0.00,0.00,0.00	0.00,0.00,0.00	6.45,5.85,0	Y,Y,N	TTC28	9.48,6.72,-2.60	Y,Y,Y	N	N	Y	NONE
	3:172247533|172251541	exon	10.78,8.74,7.33	2.80,3.37,1.94	0.00,1.07,0.48	1.14,3.29,2.05	Y,Y,N	FNDC3B	-0.11,1.86,1.95	N,Y,Y	N	Y	Y	NONE
	19:36712386|36712867	exon	0.98,1.57,1.51	4.09,3.04,3.44	0.30,1.16,0.86	-1.95,-0.05,1.86	Y,N,Y	ZNF567	-1.50,-0.35,1.15	Y,N,Y	N	Y	Y	NONE
	9:96774788|96776245	exon	13.94,12.28,10.35	3.16,1.65,0.75	1.13,1.26,1.06	2.12,2.33,0.22	Y,Y,N	ZNF510	-0.01,0.77,0.76	N,N,N	N	Y	Y	NONE
	7:90726567|90726812	exon	21.35,18.67,25.56	0.00,0.00,0.56	0.00,0.00,0.00	5.19,8.79,1.43	Y,Y,N	CDK14	6.08,8.27,1.95	Y,Y,Y	N	Y	Y	NONE
	14:100084687|100097658	exon	3.49,2.65,2.91	0.00,0.00,0.00	0.00,0.00,0.00	6.48,5.87,0	Y,Y,N	EVL	3.29,9.40,5.71	Y,Y,Y	N	Y	Y	NONE
	18:12814203|12836891	exon	1.09,0.29,0.97	2.44,4.76,2.63	1.07,2.91,2.59	-2.59,-2.31,0.27	Y,Y,N	PTPN2	-1.83,-1.59,0.23	Y,Y,N	N	Y	Y	NONE
	13:110651034|110667473	exon	0.00,0.00,0.00	0.00,0.00,0.00	0.77,0.97,1.15	0,-5.70,-4.62	N,Y,Y	CARS2	-0.14,-1.43,-1.30	N,Y,Y	N	Y	Y	NONE
	12:59704772|59705018	exon	0.65,1.08,2.26	0.00,0.00,0.00	0.00,0.00,0.00	4.95,4.52,0	Y,Y,N	SLC16A7	8.55,4.50,-3.82	Y,Y,Y	N	Y	Y	NONE
	5:180261684|180280608	exon	34.09,31.44,29.33	5.38,9.32,3.69	1.66,4.84,5.48	1.79,2.09,0.32	Y,Y,N	MAPK9	0.47,1.13,0.65	N,Y,N	N	Y	Y	Zheng et al., 2016
	8:69755424|69761875	exon	0.00,0.00,0.00	0.00,0.00,0.00	0.42,0.87,1.92	0,-5.72,-4.65	N,Y,Y	SLCO5A1	0,-8.09,-7.20	N,Y,Y	N	Y	Y	NONE
	5:38990949|39003622	exon	45.31,41.06,41.19	1.15,3.37,2.50	3.15,3.39,3.27	3.55,2.65,-0.87	Y,Y,N	RICTOR	0.32,-0.60,-0.93	N,N,N	N	Y	Y	NONE
	3:197081051|197119530	exon	3.92,2.95,5.71	19.08,20.62,16.13	1.84,1.36,4.42	-2.74,-0.27,2.47	Y,N,Y	DLG1	-2.28,-1.13,1.14	Y,Y,Y	N	Y	Y	NONE
	21:34834410|34859578	exon	1.52,1.18,3.13	3.95,3.70,3.00	2.20,5.23,3.94	-1.45,-1.86,-0.40	Y,Y,N	RUNX1	-2.43,-2.15,0.27	Y,Y,N	Y	Y	Y	NONE
	4:150588048|150590859	exon	2.40,1.57,1.62	5.16,3.70,3.44	0.59,0.00,0.58	-1.72,0.96,2.63	Y,N,Y	LRBA	-2.00,-2.22,-0.22	Y,Y,N	N	Y	Y	NONE
	14:32433460|32433817	exon	1.42,1.77,2.70	0.00,0.00,0.00	0.89,1.84,0.86	5.71,-0.25,-5.10	Y,N,Y	AKAP6	1.51,-0.91,-2.42	Y,N,Y	N	Y	Y	NONE
	6:20739519|20781265	exon	4.90,4.81,4.53	0.65,0.40,0.00	1.43,1.74,4.04	3.13,0.04,-2.91	Y,N,Y	CDKAL1	1.05,-0.62,-1.68	Y,N,Y	N	Y	Y	NONE
	9:134699909|134701333	exon	4.03,4.22,5.93	0.00,0.00,0.00	0.00,0.00,0.00	7.19,6.56,0	Y,Y,N	COL5A1	12.48,13.85,1.21	Y,Y,N	N	Y	Y	NONE
	12:20613443|20621411	exon	2.61,2.46,1.29	0.00,0.00,0.00	0.00,0.00,0.00	5.86,5.31,0	Y,Y,N	PDE3A	10.50,11.13,0.58	Y,Y,N	N	Y	Y	NONE
	19:17276495|17276909	exon	23.64,19.84,19.62	4.81,2.51,3.38	2.44,5.13,4.04	1.95,1.49,-0.43	Y,Y,N	USHBP1|CTD-2278I10.6|BABAM1	1.16,1.96,0.70	N,Y,N	N	Y	Y	Zheng et al., 2016
	10:12760948|12769799	exon	1.63,1.08,1.19	0.00,0.00,0.00	0.00,0.00,0.00	4.93,4.50,0	Y,Y,N	CAMK1D	4.28,6.05,1.72	Y,Y,Y	N	Y	Y	NONE
	13:107617217|107635379	intron	2.07,1.28,1.19	0.00,0.00,0.00	0.00,0.00,0.00	5.23,4.75,0	Y,Y,N	FAM155A	5.59,5.59,0	Y,Y,N	N	Y	Y	NONE
	13:75560753|75569507	exon	12.85,10.81,16.28	15.49,18.77,15.88	15.98,29.45,22.48	-0.93,-1.73,-0.78	N,Y,N	UCHL3|RP11-29G8.3	-0.88,-3.20,-2.20	N,Y,Y	N	Y	Y	NONE
	5:72861808|72875737	exon	1.52,2.85,3.88	0.36,0.00,0.00	0.18,0.00,0.00	3.57,3.65,0.03	Y,Y,N	TNPO1	1.30,1.09,-0.22	Y,Y,N	N	Y	Y	NONE
	11:117152441|117163892	exon	7.73,7.27,5.28	14.35,13.55,12.25	6.60,7.65,13.93	-1.58,-1.43,0.16	Y,Y,N	PAFAH1B2	-1.14,-1.15,-0.02	Y,Y,N	Y	Y	Y	NONE
	X:1285778|1290509	exon	16.77,15.33,18.12	0.43,0.00,0.00	0.00,0.00,0.00	5.69,8.42,1.16	Y,Y,N	CSF2RA	7.85,11.09,2.99	Y,Y,Y	N	Y	Y	NONE
	8:125679933|125725888	intergenic	0.00,0.00,0.00	5.16,4.36,4.69	0.00,0.00,0.00	-7.78,0,6.75	Y,N,Y	NONE	NONE	N,N,N	N	N	Y	NONE
	13:47988541|47997023	exon	0.22,0.00,0.00	1.15,0.79,1.88	0.00,0.00,0.00	-4.20,0.68,4.26	Y,N,Y	SUCLA2	-2.08,-2.64,-0.57	Y,Y,N	N	Y	Y	NONE
	6:3737079|3738148	exon	0.98,3.24,0.86	0.00,0.00,0.00	0.00,0.00,0.00	5.44,4.94,0	Y,Y,N	PXDC1	2.78,4.00,1.19	Y,Y,Y	N	N	Y	NONE
	1:15790106|15796943	intergenic	1.52,2.65,2.16	0.00,0.00,0.00	0.00,0.00,0.00	5.86,5.31,0	Y,Y,N	NONE	NONE	N,N,N	N	N	Y	NONE
	21:25453191|25466477	intergenic	0.00,0.00,0.00	0.00,0.00,0.00	1.54,2.03,2.21	0,-6.83,-6.19	N,Y,Y	NONE	NONE	N,N,N	N	Y	Y	NONE
	MT:5602|5890	intergenic	0.98,2.36,0.86	0.00,0.00,0.00	0.00,0.00,0.00	5.09,4.63,0	Y,Y,N	NONE	NONE	N,N,N	N	N	Y	NONE
	2:233769531|233772578	exon	2.07,1.67,2.16	0.00,0.00,0.00	0.00,0.00,0.00	5.73,5.18,0	Y,Y,N	UGT1A8|UGT1A4|UGT1A5|UGT1A1|UGT1A7|UGT1A3|UGT1A10|UGT1A9|UGT1A6	0,0,0	N,N,N	N	N	Y	NONE
	22:47686200|47687206	exon	5.99,4.91,8.52	0.00,0.00,0.00	0.00,0.00,0.00	7.66,7.03,0	Y,Y,N	RP11-191L9.4	5.55,5.54,0	Y,Y,N	N	Y	Y	NONE
	6:30888688|30889430	exon	0.87,0.69,0.00	8.32,2.31,3.88	0.30,0.00,0.00	-3.55,0.66,3.88	Y,N,Y	DDR1	-1.90,-0.39,1.50	Y,N,Y	N	Y	Y	NONE
	7:30323642|30366295	exon	2.40,2.16,2.59	2.30,2.91,1.06	0.00,0.00,0.00	-0.37,5.50,5.21	N,Y,Y	ZNRF2	-0.61,0.44,1.03	N,N,Y	N	Y	Y	NONE
	7:2374528|2377075	exon	0.00,0.00,0.00	1.15,0.99,2.50	1.49,2.42,1.35	-6.04,-6.67,-0.48	Y,Y,N	EIF3B	-0.59,-1.15,-0.57	N,Y,N	N	Y	Y	NONE
	8:130358017|130402893	intron	0.00,0.00,0.00	1.00,2.84,0.44	0.00,0.00,0.00	-5.71,0,4.30	Y,N,Y	ASAP1	-3.06,0.16,3.20	Y,N,Y	N	Y	Y	NONE
	7:35863552|35873775	exon	1.20,1.38,1.62	0.00,0.00,0.00	0.00,0.00,0.00	5.08,4.63,0	Y,Y,N	SEPT7	-1.02,0.21,1.22	Y,N,Y	N	Y	Y	NONE
	1:65364635|65366196	exon	67.42,62.68,78.71	23.53,20.95,17.88	16.34,28.87,28.92	1.14,0.54,-0.59	Y,N,N	DNAJC6	0.54,-0.57,-1.12	N,N,Y	N	Y	Y	NONE
	1:213966071|213968062	intron	0.00,0.00,0.00	0.00,0.00,0.00	0.42,1.65,0.67	0,-5.45,-4.26	N,Y,Y	PROX1-AS1	-5.17,-9.69,-4.94	Y,Y,Y	N	N	Y	NONE
	10:7243558|7285954	exon	17.64,18.47,19.84	0.00,0.00,0.00	0.00,0.00,0.00	9.16,8.57,0	Y,Y,N	SFMBT2	9.09,9.10,0	Y,Y,N	N	Y	Y	NONE
	5:84060300|84066606	exon	2.94,2.16,2.05	0.00,0.00,0.00	0.00,0.00,0.00	6.07,5.50,0	Y,Y,N	EDIL3	10.93,10.94,0	Y,Y,N	N	Y	Y	NONE
	18:21395385|21403994	exon	7.41,3.34,5.93	0.00,0.00,0.00	0.00,0.00,0.00	7.42,6.79,0	Y,Y,N	RP11-296E23.1|GREB1L	0.28,0.28,0	N,N,N	N	Y	Y	NONE
	4:39913611|39925933	exon	17.86,13.56,18.87	0.72,0.59,1.19	2.61,1.84,0.67	3.66,2.07,-1.44	Y,Y,N	PDS5A	-0.63,-1.24,-0.62	N,Y,N	N	Y	Y	NONE
	9:99915178|99928843	exon	12.09,9.33,9.49	3.44,2.51,2.25	2.91,7.27,5.19	1.31,0.09,-1.20	Y,N,Y	RP11-60I3.4|STX17	0,-0.28,-0.16	N,N,N	N	Y	Y	NONE
	11:119131535|119133219	exon	0.54,0.79,0.75	4.52,8.59,3.69	2.56,3.88,4.13	-3.51,-3.22,0.29	Y,Y,N	HINFP	-0.30,-0.26,0.03	N,N,N	N	Y	Y	NONE
	2:47373463|47374048	exon	0.00,0.00,0.00	1.72,1.92,1.75	0.53,2.42,1.63	-6.26,-6.27,-0.01	Y,Y,N	EPCAM	-10.47,-10.98,-0.54	Y,Y,N	N	Y	Y	NONE
	3:4376330|4420139	exon	1.52,2.06,1.08	0.00,0.00,0.00	0.00,0.00,0.00	5.30,4.81,0	Y,Y,N	SUMF1	2.37,3.17,0.79	Y,Y,N	N	Y	Y	NONE
	9:136224007|136226874	exon	1.96,2.06,3.56	3.95,3.17,2.88	5.70,7.36,9.42	-0.99,-2.53,-1.52	N,Y,Y	QSOX2	0.34,-0.32,-0.67	N,N,N	N	Y	Y	NONE
	2:9350808|9368519	exon	4.57,2.75,6.36	7.89,9.98,5.25	1.54,3.49,1.44	-1.34,0.11,1.44	Y,N,Y	ASAP2	-2.03,-0.66,1.35	Y,N,Y	N	Y	Y	NONE
	16:89305206|89313589	exon	0.76,2.16,0.54	0.00,0.00,0.00	0.48,1.74,1.73	4.69,-0.97,-5.14	Y,N,Y	ANKRD11	0.28,0.02,-0.27	N,N,N	N	Y	Y	NONE
	5:72283505|72314158	intron	1.74,0.79,2.26	0.00,0.00,0.00	0.00,0.00,0.00	5.31,4.82,0	Y,Y,N	MRPS27	0.60,-0.17,-0.78	N,N,N	N	Y	Y	NONE
	14:71413948|71467247	exon	16.34,10.81,14.13	1.51,2.31,0.56	0.83,2.33,1.06	2.64,2.33,-0.28	Y,Y,N	SIPA1L1	0.40,1.59,1.18	N,Y,Y	N	Y	Y	NONE
	2:11286539|11288449	intron	8.93,8.65,7.33	4.73,4.30,5.69	0.00,0.00,0.00	0.14,7.41,6.81	N,Y,Y	ROCK2	-2.57,-1.76,0.80	Y,Y,N	N	Y	Y	NONE
	12:116230433|116237705	intron	3.38,3.24,2.70	10.47,10.84,6.94	2.32,4.84,1.54	-2.17,-0.86,1.29	Y,N,Y	MED13L	-1.13,0.42,1.54	Y,N,Y	N	Y	Y	NONE
	8:19458426|19458642	exon	0.44,3.83,1.62	0.00,0.00,0.00	0.00,0.00,0.00	5.67,5.15,0	Y,Y,N	CSGALNACT1	4.22,5.26,1.00	Y,Y,Y	N	Y	Y	NONE
	1:93567279|93567851	exon	38.34,39.88,46.91	25.11,22.73,17.26	3.09,1.65,3.46	0.35,2.82,2.47	N,Y,Y	BCAR3	0.53,3.35,2.81	N,Y,Y	N	Y	Y	NONE
	1:52490732|52509712	exon	2.61,1.57,1.73	0.00,0.00,0.00	0.00,0.00,0.00	5.73,5.18,0	Y,Y,N	ZCCHC11	0.07,-0.20,-0.28	N,N,N	N	Y	Y	NONE
	12:7827495|7930642	intergenic	0.00,0.00,0.00	1.36,2.45,1.56	0.00,0.00,0.00	-6.23,0,4.93	Y,N,Y	NONE	NONE	N,N,N	N	Y	Y	NONE
	1:23030469|23050520	exon	69.27,61.99,73.00	13.41,13.68,15.63	11.29,17.54,13.84	1.64,1.27,-0.35	Y,Y,N	RP1-184J9.2|KDM1A	0.00,0.28,0.15	N,N,N	N	Y	Y	NONE
	3:32733423|32737490	exon	10.78,5.40,12.72	0.57,1.52,1.19	1.31,1.07,0.96	2.49,1.97,-0.45	Y,Y,N	CNOT10	-0.07,-0.18,-0.12	N,N,N	N	Y	Y	NONE
	10:17594205|17604047	exon	3.16,1.08,0.32	0.00,0.00,0.00	0.00,0.00,0.00	5.16,4.70,0	Y,Y,N	HACD1	3.07,3.92,0.83	Y,Y,N	N	Y	Y	NONE
	3:33821955|33828969	exon	1.85,1.77,1.73	0.00,0.00,0.00	0.00,0.00,0.00	5.55,5.03,0	Y,Y,N	PDCD6IP	-0.89,-0.54,0.34	N,N,N	N	N	Y	NONE
	10:11747349|11755608	exon	2.18,3.14,2.05	0.00,0.00,0.00	0.00,0.00,0.00	6.13,5.56,0	Y,Y,N	ECHDC3	8.78,7.81,-0.35	Y,Y,N	N	Y	Y	NONE
	15:67600685|67664645	exon	1.63,1.87,1.73	0.00,0.00,0.00	0.00,0.00,0.00	5.51,5.00,0	Y,Y,N	MAP2K5	1.85,2.02,0.16	Y,Y,N	N	Y	Y	NONE
	1:214451805|214464957	exon	1.42,1.57,3.99	2.44,0.73,3.06	0.00,0.00,0.00	-0.49,5.43,5.28	N,Y,Y	PTPN14	0.37,2.74,2.36	N,Y,Y	N	Y	Y	NONE
	13:83063214|83102276	intergenic	2.40,2.16,1.62	0.00,0.00,0.00	0.00,0.00,0.00	5.81,5.27,0	Y,Y,N	NONE	NONE	N,N,N	N	N	Y	NONE
	7:24623666|24641868	exon	6.64,7.07,7.76	2.08,2.18,1.88	4.93,9.69,7.59	1.20,-0.99,-2.17	Y,N,Y	MPP6	-1.58,-1.96,-0.40	Y,Y,N	N	Y	Y	NONE
	17:12081356|12095694	exon	4.57,3.44,3.77	0.00,0.00,0.00	0.00,0.00,0.00	6.91,6.28,0	Y,Y,N	MAP2K4	-0.75,-0.19,0.55	N,N,N	Y	Y	Y	NONE
	3:23589734|23595250	intergenic	3.27,3.63,3.99	0.00,0.00,0.00	0.30,0.00,0.00	6.79,3.42,-1.62	Y,Y,N	NONE	NONE	N,N,N	N	Y	Y	NONE
	2:241575121|241583586	intergenic	0.00,0.00,0.00	0.00,0.00,0.00	0.77,1.36,1.06	0,-5.83,-4.82	N,Y,Y	NONE	NONE	N,N,N	N	Y	Y	NONE
	19:17101660|17102557	exon	5.12,4.72,2.59	9.54,18.17,6.56	7.37,7.46,12.11	-1.99,-2.10,-0.07	Y,Y,N	MYO9B	-1.09,-1.37,-0.29	Y,Y,N	N	Y	Y	NONE
	13:46723221|46728984	exon	0.00,0.00,0.00	1.15,1.12,1.06	0.00,0.87,1.63	-5.41,-4.95,0.24	Y,Y,N	LRCH1	-3.13,-3.27,-0.15	Y,Y,N	N	Y	Y	NONE
	17:81693654|81694853	exon	3.16,2.06,3.13	25.90,30.33,21.01	14.32,22.28,26.23	-3.80,-3.86,-0.05	Y,Y,N	HGS	-1.57,-1.49,0.07	Y,Y,N	N	Y	Y	NONE
	2:43498833|43527988	exon	1.85,2.36,2.37	9.04,6.01,9.13	3.39,4.75,2.40	-2.47,-1.68,0.79	Y,Y,N	THADA	-2.28,-2.48,-0.21	Y,Y,N	N	Y	Y	NONE
	8:79270023|79288811	intergenic	0.00,0.39,0.00	26.61,25.38,15.50	0.83,0.00,1.63	-7.67,-3.11,3.81	Y,N,Y	NONE	NONE	N,N,N	N	Y	Y	NONE
	9:6849507|6893232	exon	2.40,2.65,3.67	3.08,4.69,4.13	4.40,6.10,9.51	-1.04,-2.13,-1.06	N,Y,Y	RP11-146B14.1|KDM4C|AL513412.1	0,0,0	N,N,N	N	Y	Y	NONE
	1:50567077|50584811	exon	2.18,0.69,1.62	0.00,0.00,0.00	0.00,0.00,0.00	5.18,4.70,0	Y,Y,N	FAF1	1.15,0.78,-0.37	Y,N,N	N	Y	Y	NONE
	13:79520810|79539775	exon	8.71,7.66,8.84	0.65,2.97,0.69	1.13,0.58,1.73	1.95,1.78,-0.14	Y,Y,N	NDFIP2	0.45,-0.95,-1.40	N,N,Y	N	Y	Y	NONE
	10:70702312|70708778	exon	0.00,0.00,0.00	0.93,2.45,0.69	0.00,0.00,0.00	-5.67,0,4.24	Y,N,Y	ADAMTS14	-5.99,-4.53,1.45	Y,Y,Y	N	Y	Y	NONE
	13:46723221|46733998	exon	0.33,0.88,1.29	8.82,9.38,9.69	7.84,14.15,12.30	-4.04,-4.67,-0.63	Y,Y,N	LRCH1	-3.13,-3.27,-0.15	Y,Y,N	N	Y	Y	NONE
	X:17473061|17477320	intron	5.88,2.85,6.58	0.00,0.00,0.00	0.00,0.00,0.00	7.29,6.66,0	Y,Y,N	NHS	2.63,7.16,4.40	Y,Y,Y	N	Y	Y	NONE
	3:4362039|4410978	exon	2.40,1.57,3.88	0.00,0.00,0.00	0.00,0.00,0.00	6.21,5.62,0	Y,Y,N	SUMF1	2.37,3.17,0.79	Y,Y,N	N	Y	Y	NONE
	15:82404612|82414804	exon	2.72,2.55,4.42	0.00,0.00,0.00	0.00,0.00,0.00	6.58,5.97,0	Y,Y,N	UBE2Q2P2	1.73,0.53,-1.18	Y,N,Y	N	Y	Y	NONE
	12:29751666|29758777	exon	6.86,8.65,4.21	0.00,0.00,0.00	0.00,0.00,0.00	7.69,7.06,0	Y,Y,N	TMTC1	6.60,8.94,2.23	Y,Y,Y	N	Y	Y	NONE
	5:128519273|128527967	exon	1.42,2.36,1.83	0.00,0.00,0.00	0.00,0.00,0.00	5.64,5.11,0	Y,Y,N	FBN2	12.28,13.26,0.68	Y,Y,N	N	Y	Y	NONE
	15:74923648|74926887	exon	14.60,11.99,18.65	2.73,4.16,1.50	0.95,0.97,0.58	1.85,3.04,1.19	Y,Y,N	COX5A	0.96,0.69,-0.28	N,N,N	N	Y	Y	NONE
	12:64062917|64065219	exon	2.61,1.67,0.97	0.00,0.00,0.00	0.00,0.00,0.00	5.50,4.99,0	Y,Y,N	RP11-196H14.2|SRGAP1	0.28,0.28,0	N,N,N	N	Y	Y	NONE
	9:137453731|137456486	exon	0.00,0.00,0.00	3.01,0.40,2.06	0.00,0.00,0.00	-6.11,0,4.94	Y,N,Y	NSMF	-5.20,-1.76,3.43	Y,Y,Y	N	Y	Y	NONE
	11:65894014|65897006	exon	0.87,2.06,2.70	9.61,8.52,10.69	1.37,3.78,3.36	-2.94,-1.45,1.48	Y,N,Y	FOSL1	-4.44,-2.67,1.76	Y,Y,Y	N	Y	Y	NONE
	7:99390893|99391253	exon	1.09,0.79,0.00	4.23,3.30,7.56	2.73,1.84,2.02	-3.41,-2.79,0.73	Y,Y,N	ARPC1B	-1.65,-0.13,1.51	Y,N,Y	N	Y	Y	NONE
	7:131387120|131399433	exon	9.37,7.66,8.63	9.61,17.84,9.69	3.27,4.36,6.34	-1.11,-0.09,1.04	Y,N,Y	MKLN1	-1.31,-1.45,-0.15	Y,Y,N	N	Y	Y	NONE
	13:113014763|113024758	exon	0.00,0.00,0.00	0.00,0.00,0.00	0.59,2.03,0.86	0,-5.88,-4.92	N,Y,Y	MCF2L	-1.05,-4.15,-3.11	Y,Y,Y	N	Y	Y	NONE
	5:34175822|34182867	exon	4.14,4.22,3.13	0.00,0.00,0.00	0.00,0.00,0.00	6.87,6.25,0	Y,Y,N	RP11-1023L17.1	-0.06,-2.64,-2.55	N,Y,Y	N	Y	Y	NONE
	5:79119237|79123463	intron	2.07,0.98,2.48	0.00,0.00,0.00	0.00,0.00,0.00	5.58,5.06,0	Y,Y,N	BHMT|DMGDH	3.65,3.03,-0.45	Y,Y,N	N	Y	Y	NONE
	12:28304626|28391411	exon	2.07,0.79,1.83	0.00,0.00,0.00	0.00,0.00,0.00	5.27,4.78,0	Y,Y,N	CCDC91	0.16,0.80,0.63	N,N,N	N	N	Y	NONE
	7:50703821|50756056	exon	1.09,1.67,1.51	0.00,0.00,0.00	0.00,0.00,0.00	5.12,4.66,0	Y,Y,N	GRB10	1.49,3.48,1.97	Y,Y,Y	N	Y	Y	NONE
	7:139053451|139055295	exon	1.42,1.77,0.65	0.00,0.00,0.00	0.00,0.00,0.00	4.90,4.48,0	Y,Y,N	ZC3HAV1	-0.61,-0.67,-0.08	N,N,N	N	N	Y	NONE
	1:224365879|224379655	intergenic	1.42,1.67,3.02	0.00,0.00,0.00	0.00,0.00,0.00	5.77,5.23,0	Y,Y,N	NONE	NONE	N,N,N	N	Y	Y	NONE
	7:22976210|22991139	exon	3.16,2.46,5.82	0.00,0.00,0.00	0.12,0.00,0.00	6.83,4.63,-0.97	Y,Y,N	FAM126A	-0.47,1.92,2.38	N,Y,Y	N	Y	Y	NONE
	18:9927096|9937066	intron	1.31,0.49,2.16	0.00,0.00,0.00	0.00,0.00,0.00	4.91,4.48,0	Y,Y,N	VAPA	1.01,1.65,0.63	Y,Y,N	N	N	Y	NONE
	13:98848592|98856031	exon	0.00,0.00,0.00	1.15,2.51,3.25	0.00,0.00,0.00	-6.68,0,5.49	Y,N,Y	DOCK9	-4.07,-2.37,1.69	Y,Y,Y	N	Y	Y	NONE
	10:50306844|50311415	exon	1.96,0.69,1.51	0.00,0.00,0.00	0.00,0.00,0.00	5.03,4.58,0	Y,Y,N	SGMS1	1.05,0.76,-0.30	Y,N,N	N	N	Y	NONE
	9:22046751|22056387	exon	16.99,12.87,16.39	4.59,4.10,8.63	0.77,0.78,2.21	0.76,2.63,1.86	N,Y,Y	CDKN2B-AS1	0.71,0.73,0.01	N,N,N	N	Y	Y	NONE
	17:52773226|52805437	intergenic	6.54,5.30,5.28	0.00,0.00,0.00	0.00,0.00,0.00	7.48,6.85,0	Y,Y,N	NONE	NONE	N,N,N	N	Y	Y	NONE
	5:118928537|118944649	exon	16.45,15.33,15.74	2.94,1.98,2.13	0.42,1.65,1.83	2.14,2.73,0.59	Y,Y,N	DTWD2	1.50,0.15,-1.35	Y,N,Y	N	Y	Y	NONE
	2:208285726|208288818	exon	9.04,10.32,11.43	4.16,2.51,2.94	1.31,2.71,1.35	1.07,1.54,0.48	Y,Y,N	PIKFYVE	-1.26,-1.02,0.23	Y,Y,N	N	Y	Y	NONE
	8:15650697|15673836	exon	29.73,29.08,24.91	0.00,0.00,0.00	0.00,0.00,0.00	9.71,9.13,0	Y,Y,N	TUSC3	4.96,10.10,4.76	Y,Y,Y	N	Y	Y	NONE
	2:134341590|134362408	exon	0.00,0.00,0.00	0.93,1.19,1.63	0.00,0.00,0.00	-5.65,0,4.20	Y,N,Y	MGAT5	-5.61,-2.82,2.78	Y,Y,Y	N	Y	Y	NONE
	16:15879804|15884205	exon	24.18,20.24,25.34	2.80,3.37,4.69	0.53,2.23,3.27	2.05,2.67,0.64	Y,Y,N	FOPNL	0.27,0.59,0.30	N,N,N	N	Y	Y	NONE
	17:79644137|79673356	intergenic	4.25,4.22,4.10	0.00,0.00,0.00	0.00,0.00,0.00	7.02,6.39,0	Y,Y,N	NONE	NONE	N,N,N	N	N	Y	NONE
	10:68786136|68786692	exon	6.21,3.63,3.23	0.29,1.06,0.50	2.44,3.29,5.09	2.18,-0.68,-2.79	Y,N,Y	CCAR1	-0.38,-1.13,-0.75	N,Y,N	N	Y	Y	NONE
	6:56851397|56900621	exon	1.09,2.36,1.51	0.00,0.00,0.00	0.00,0.00,0.00	5.41,4.91,0	Y,Y,N	DST	1.08,-0.49,-1.58	Y,N,Y	N	Y	Y	NONE
	8:140864312|140890769	exon	63.17,58.65,62.76	10.40,8.39,8.44	4.58,12.01,8.26	2.16,1.97,-0.17	Y,Y,N	PTK2	1.01,-0.39,-1.41	Y,N,Y	N	Y	Y	NONE
	17:64561500|64571956	exon	0.76,0.59,0.65	6.46,6.94,5.13	0.24,0.00,0.86	-3.75,-0.11,3.57	Y,N,Y	SMURF2	-3.24,-1.23,2.00	Y,Y,Y	N	Y	Y	NONE
	12:48833277|48834497	exon	0.00,0.00,0.00	0.00,0.00,0.00	0.24,1.84,1.73	0,-5.89,-4.93	N,Y,Y	DDX23	0.28,-0.11,-0.39	N,N,N	N	Y	Y	NONE
	9:116331244|116335074	exon	1.74,3.44,2.59	0.00,0.00,0.00	0.00,0.00,0.00	6.22,5.64,0	Y,Y,N	PAPPA	3.45,7.19,3.60	Y,Y,Y	N	Y	Y	NONE
	12:116096669|116111512	exon	21.13,20.24,23.83	19.15,18.50,19.07	2.73,3.00,2.59	-0.41,1.91,2.34	N,Y,Y	MED13L	-1.13,0.42,1.54	Y,N,Y	N	Y	Y	NONE
	7:579256|711527	exon	1.09,0.20,0.00	5.45,7.14,5.50	2.44,2.42,5.19	-4.15,-3.80,0.48	Y,Y,N	PRKAR1B	-1.30,-0.84,0.44	Y,N,N	N	Y	Y	NONE
	1:93571670|93576129	exon	1.09,2.36,3.13	3.44,1.39,2.13	0.00,0.00,0.00	-0.67,5.35,5.48	N,Y,Y	BCAR3	0.53,3.35,2.81	N,Y,Y	N	Y	Y	NONE
	X:107840670|107854704	exon	0.87,3.44,1.62	2.87,5.29,1.31	0.00,0.00,0.00	-1.16,5.19,5.97	N,Y,Y	MID2	-0.71,3.27,3.93	N,Y,Y	N	Y	Y	NONE
	7:158759486|158764853	exon	22.33,23.38,28.47	58.53,57.29,44.58	6.60,12.89,14.03	-1.71,0.21,1.93	Y,N,Y	ESYT2	-0.02,-0.20,-0.18	N,N,N	N	Y	Y	NONE
	5:168568646|168568998	exon	2.83,1.47,2.37	0.00,0.00,0.00	0.00,0.00,0.00	5.94,5.37,0	Y,Y,N	PANK3	0.09,0.01,-0.09	N,N,N	N	Y	Y	NONE
	1:198262575|198297240	exon	0.98,1.57,1.83	0.00,0.00,0.00	0.00,0.00,0.00	5.17,4.70,0	Y,Y,N	NEK7	-0.46,0.12,0.57	N,N,N	N	Y	Y	NONE
	13:101345266|101399165	exon	1.42,0.59,1.94	0.00,0.00,0.00	0.00,0.00,0.00	4.92,4.49,0	Y,Y,N	NALCN	9.14,9.14,0	Y,Y,N	N	Y	Y	NONE
	14:45235814|45237721	exon	6.97,4.62,6.36	0.00,0.00,0.00	0.00,0.00,0.58	7.55,3.96,-1.71	Y,Y,N	MIS18BP1	-0.79,-1.19,-0.41	N,Y,N	N	Y	Y	NONE
	9:130458401|130458589	exon	0.76,1.87,2.16	0.00,0.00,0.00	0.00,0.00,0.00	5.32,4.83,0	Y,Y,N	ASS1	4.76,4.15,-0.62	Y,Y,N	N	Y	Y	NONE
	8:123077111|123084340	exon	8.71,10.12,10.24	4.95,2.25,4.88	8.79,10.46,10.67	0.64,-1.05,-1.65	N,Y,Y	TBC1D31	0.31,-1.18,-1.50	N,Y,Y	N	Y	Y	NONE
	21:36402758|36411604	exon	1.52,1.47,2.05	9.18,6.54,6.00	4.75,3.78,5.57	-2.68,-2.50,0.19	Y,Y,N	CHAF1B	-0.33,0.02,0.34	N,N,N	N	Y	Y	NONE
	10:74089196|74224591	intergenic	1.52,2.16,3.23	0.00,0.00,0.00	0.00,0.00,0.00	6.00,5.44,0	Y,Y,N	NONE	NONE	N,N,N	N	N	Y	NONE
	12:11034782|11121180	intron	2.40,0.98,1.29	0.00,0.00,0.00	0.00,0.00,0.00	5.27,4.78,0	Y,Y,N	TAS2R14|PRH1|PRR4|PRH1-PRR4	-0.21,-1.63,-1.39	N,Y,Y	N	Y	Y	NONE
	15:101235082|101235577	exon	6.21,6.68,7.87	6.89,5.29,4.31	0.65,0.39,1.44	-0.26,2.01,2.28	N,Y,Y	CHSY1	0.94,1.61,0.66	N,Y,N	N	Y	Y	NONE
	7:904126|920050	exon	0.00,0.00,0.00	0.00,0.00,0.00	0.71,0.97,1.06	0,-5.60,-4.46	N,Y,Y	COX19|ADAP1	1.52,1.08,-0.45	Y,Y,N	N	Y	Y	NONE
	9:130458401|130466799	exon	2.72,3.05,3.45	0.00,0.00,0.00	0.00,0.00,0.00	6.51,5.90,0	Y,Y,N	ASS1	4.76,4.15,-0.62	Y,Y,N	N	N	Y	NONE
	5:79042283|79044552	exon	1.42,1.47,2.26	0.00,0.00,0.00	0.00,0.00,0.00	5.47,4.96,0	Y,Y,N	DMGDH	5.24,5.22,-0.05	Y,Y,N	N	Y	Y	NONE
	5:37153740|37153993	exon	1.09,2.75,0.54	0.00,0.00,0.00	0.00,0.00,0.00	5.15,4.69,0	Y,Y,N	C5orf42	1.52,1.88,0.35	Y,Y,N	N	Y	Y	NONE
	2:171448681|171476950	exon	0.65,0.88,1.73	0.00,0.00,0.00	0.83,0.78,1.06	4.55,-0.71,-4.46	Y,N,Y	DCAF17	-1.27,-1.99,-0.73	Y,Y,N	N	Y	Y	NONE
	5:1032152|1038722	exon	0.00,0.00,0.00	0.00,0.00,0.00	0.24,1.55,1.06	0,-5.43,-4.24	N,Y,Y	NKD2	-4.90,-6.21,-1.32	Y,Y,Y	N	Y	Y	NONE
	1:52877682|52892975	exon	2.72,1.67,2.05	0.00,0.00,0.00	0.00,0.00,0.00	5.88,5.32,0	Y,Y,N	ZYG11A	9.17,8.23,-0.32	Y,Y,N	N	Y	Y	NONE
	3:31576396|31600459	exon	15.58,14.44,21.13	9.83,8.79,8.25	1.01,2.52,0.77	0.32,2.58,2.26	N,Y,Y	STT3B	-0.88,-0.23,0.64	N,N,N	N	Y	Y	NONE
	7:64543707|64544432	exon	5.01,5.21,9.38	8.03,14.60,6.69	8.74,14.05,11.72	-1.15,-1.79,-0.61	Y,Y,N	ZNF680	-3.04,-3.29,-0.26	Y,Y,N	N	Y	Y	NONE
	9:72202571|72213991	exon	13.29,15.23,9.70	0.00,0.00,0.00	0.00,0.00,0.00	8.63,8.03,0	Y,Y,N	GDA	5.29,1.83,-3.46	Y,Y,Y	N	Y	Y	NONE
	9:97994631|97998678	exon	10.46,10.71,9.70	1.36,2.18,1.13	0.42,1.26,1.83	2.13,2.24,0.14	Y,Y,N	ANP32B	1.38,0.85,-0.54	Y,N,N	N	Y	Y	NONE
	3:141512163|141540609	exon	4.90,3.93,4.64	12.62,5.29,4.38	0.89,1.26,1.92	-1.30,0.75,2.04	Y,N,Y	RASA2	-2.09,-1.24,0.84	Y,Y,N	N	Y	Y	NONE
	14:37499908|37500138	exon	5.23,1.96,0.97	0.00,0.00,0.00	0.00,0.00,0.00	6.24,5.66,0	Y,Y,N	MIPOL1	2.64,7.39,4.05	Y,Y,Y	N	Y	Y	NONE
	21:15014344|15043570	exon	2.40,1.87,1.94	0.00,0.00,0.00	0.00,0.00,0.00	5.82,5.27,0	Y,Y,N	NRIP1	-1.90,-1.12,0.76	Y,Y,N	N	Y	Y	NONE
	4:147946617|147966839	exon	15.79,17.00,20.06	4.59,2.25,4.38	2.50,4.75,4.42	1.60,1.23,-0.36	Y,Y,N	ARHGAP10	0.05,0.15,0.09	N,N,N	N	Y	Y	NONE
	11:9961957|9989595	exon	4.25,4.32,3.02	0.43,0.59,0.00	0.00,0.00,0.00	2.85,6.26,1.75	Y,Y,N	SBF2	0.32,0.05,-0.28	N,N,N	N	Y	Y	NONE
	17:79644137|79646334	intergenic	28.32,22.30,20.60	0.00,0.00,0.00	0.00,0.00,0.00	9.48,8.90,0	Y,Y,N	NONE	NONE	N,N,N	N	N	Y	NONE
	18:36195257|36203189	exon	1.85,3.73,3.56	0.00,0.00,0.00	0.77,1.65,0.58	6.49,0.62,-4.66	Y,N,Y	MOCOS	4.62,0.43,-4.18	Y,N,Y	N	Y	Y	NONE
	11:129093621|129164427	exon	6.64,5.01,4.42	11.69,12.36,11.07	6.60,9.69,10.09	-1.72,-1.68,0.06	Y,Y,N	ARHGAP32	-3.65,-3.91,-0.27	Y,Y,N	N	Y	Y	Zheng et al., 2016
	1:119262902|119277972	intron	2.51,4.42,2.26	0.00,0.00,0.00	0.24,0.00,0.00	6.51,3.46,-1.48	Y,Y,N	RP11-418J17.3	-0.38,-2.63,-2.07	N,Y,Y	N	N	Y	NONE
	14:45148837|45159280	exon	2.29,3.73,1.83	0.00,0.00,0.00	0.00,0.00,0.00	6.24,5.65,0	Y,Y,N	FANCM	-0.18,-0.93,-0.76	N,N,N	N	Y	Y	NONE
	7:152309966|152315338	exon	45.96,40.57,44.21	12.27,12.49,7.56	7.67,4.84,4.61	1.43,1.77,0.37	Y,Y,N	KMT2C	-0.52,-1.12,-0.62	N,Y,N	Y	Y	Y	NONE
	17:60623521|60633977	exon	3.92,4.81,1.73	6.89,4.16,8.13	3.21,6.10,5.86	-1.47,-1.44,0.04	Y,Y,N	PPM1D	0.69,-0.01,-0.71	N,N,N	N	Y	Y	NONE
	9:134690912|134701333	exon	54.57,44.31,51.43	0.00,0.00,0.00	0.00,0.00,0.00	10.49,9.94,0	Y,Y,N	COL5A1	12.48,13.85,1.21	Y,Y,N	N	Y	Y	NONE
	5:137692285|137709856	exon	1.63,1.47,3.02	0.00,0.00,0.00	0.00,0.00,0.00	5.78,5.23,0	Y,Y,N	KLHL3	6.56,7.15,0.44	Y,Y,N	N	Y	Y	NONE
	10:12249581|12250469	exon	0.98,1.87,0.86	0.00,0.00,0.00	0.95,1.45,2.21	4.84,-1.19,-5.62	Y,N,Y	CDC123	0.16,-0.55,-0.72	N,N,N	N	Y	Y	NONE
	X:131389017|131399704	exon	1.09,1.57,1.62	0.00,0.00,0.00	0.00,0.00,0.00	5.12,4.66,0	Y,Y,N	IGSF1	6.65,8.00,0.67	Y,Y,N	N	N	Y	NONE
	14:76166663|76195972	exon	2.07,4.52,3.56	7.17,4.23,6.38	1.13,1.16,2.21	-1.40,0.19,1.60	Y,N,Y	GPATCH2L	-1.00,-0.39,0.60	Y,N,N	N	Y	Y	NONE
	12:20875235|20901467	exon	2.83,0.79,2.48	0.00,0.00,0.00	0.00,0.00,0.00	5.74,5.20,0	Y,Y,N	RP11-545J16.1|SLCO1B3	0.28,0.28,0	N,N,N	N	Y	Y	NONE
	12:20637100|20654205	exon	5.99,2.06,5.50	0.00,0.00,0.00	0.00,0.00,0.00	7.09,6.46,0	Y,Y,N	PDE3A	10.50,11.13,0.58	Y,Y,N	N	Y	Y	NONE
	3:18041449|18064062	intron	0.00,0.00,0.00	0.00,0.00,0.00	0.83,1.26,0.96	0,-5.79,-4.76	N,Y,Y	TBC1D5	-0.40,-0.94,-0.55	N,N,N	N	Y	Y	NONE
	5:37605064|37605238	exon	1.31,1.28,2.05	0.00,0.00,0.00	0.00,0.00,0.00	5.27,4.78,0	Y,Y,N	WDR70	1.76,0.76,-1.01	Y,N,Y	N	Y	Y	NONE
	10:7276892|7285954	exon	73.08,80.85,72.46	0.00,0.00,0.00	0.00,0.00,0.00	11.05,10.50,0	Y,Y,N	SFMBT2	9.09,9.10,0	Y,Y,N	N	Y	Y	NONE
	8:140347757|140360193	intron	7.84,4.72,2.91	19.58,21.54,11.69	10.10,12.69,8.17	-2.32,-2.02,0.32	Y,Y,N	TRAPPC9	-1.25,-0.68,0.56	Y,N,N	N	Y	Y	NONE
	22:45689712|45702847	exon	50.65,54.13,51.97	5.88,6.48,6.69	6.24,5.43,9.22	2.43,1.87,-0.52	Y,Y,N	ATXN10	1.04,0.45,-0.61	Y,N,N	N	Y	Y	NONE
	3:183338800|183389779	exon	18.41,16.70,19.19	4.52,5.95,9.00	0.00,0.00,0.48	0.84,5.86,4.49	N,Y,Y	MCF2L2	-0.34,2.32,2.60	N,Y,Y	N	Y	Y	NONE
	5:78509784|78510398	exon	19.50,18.27,20.38	11.05,9.12,7.63	18.24,16.76,21.72	0.47,-1.01,-1.44	N,Y,Y	LHFPL2	-0.22,-0.15,0.05	N,N,N	N	Y	Y	NONE
	10:440871|486530	exon	7.08,6.78,9.06	0.00,0.00,0.00	0.24,0.00,0.00	7.91,4.84,-1.48	Y,Y,N	DIP2C	4.64,2.70,-1.92	Y,Y,Y	N	Y	Y	NONE
	2:142918609|142927741	exon	2.72,2.26,1.73	0.00,0.00,0.00	0.00,0.00,0.00	5.96,5.40,0	Y,Y,N	KYNU	10.94,11.72,0.33	Y,Y,N	N	N	Y	NONE
	3:98881540|98890456	exon	0.54,0.00,0.00	6.96,4.56,4.31	3.68,2.81,4.04	-5.11,-5.12,0.14	Y,Y,N	DCBLD2	-6.04,-4.61,1.42	Y,Y,Y	N	Y	Y	NONE
	16:74457874|74459789	exon	1.20,1.28,1.94	2.44,2.58,1.13	2.56,3.68,6.15	-1.02,-2.39,-1.34	N,Y,Y	GLG1	0.46,-0.84,-1.31	N,N,Y	N	Y	Y	NONE
	4:41494536|41599026	exon	1.20,2.16,2.26	0.00,0.00,0.00	0.00,0.00,0.00	5.64,5.11,0	Y,Y,N	LIMCH1	4.41,11.43,6.80	Y,Y,Y	N	Y	Y	NONE
	11:120653685|120660400	exon	0.00,0.00,0.00	0.00,0.00,0.00	1.66,1.94,4.13	0,-7.22,-6.67	N,Y,Y	GRIK4	-3.90,-6.52,-2.60	Y,Y,Y	N	Y	Y	NONE
	X:57121936|57229099	intergenic	2.61,0.88,1.40	0.00,0.00,0.00	0.00,0.00,0.00	5.35,4.86,0	Y,Y,N	NONE	NONE	N,N,N	N	N	Y	NONE
	15:100199318|100331054	exon	0.00,0.00,0.00	5.16,5.42,3.13	0.00,0.00,0.00	-7.70,0,6.66	Y,N,Y	ADAMTS17	-8.67,-6.03,2.92	Y,Y,Y	N	N	Y	NONE
	15:50648687|50663046	exon	20.48,19.16,15.96	4.66,4.76,5.88	2.20,4.75,3.65	1.24,1.45,0.22	Y,Y,N	TRPM7	-0.55,-1.25,-0.70	N,Y,N	N	Y	Y	NONE
	5:79120341|79123463	intron	2.40,5.01,3.77	0.00,0.00,0.00	0.00,0.00,0.00	6.82,6.20,0	Y,Y,N	BHMT|DMGDH	3.65,3.03,-0.45	Y,Y,N	N	N	Y	NONE
	10:27734456|27735374	exon	1.96,1.38,0.75	0.00,0.00,0.00	0.00,0.00,0.00	5.02,4.58,0	Y,Y,N	MKX	5.30,0.11,-5.14	Y,N,Y	N	Y	Y	NONE
	8:141185139|141190417	exon	0.00,0.00,0.00	4.09,3.83,4.56	0.00,0.00,0.00	-7.60,0,6.55	Y,N,Y	DENND3	0.09,2.83,2.72	N,Y,Y	N	Y	Y	NONE
	12:120782655|120791557	exon	7.08,3.14,4.21	0.29,0.00,0.00	0.18,0.00,0.00	4.84,4.49,-0.10	Y,Y,N	SPPL3	0.71,1.05,0.33	N,Y,N	N	Y	Y	NONE
	10:58789262|58793615	exon	1.63,2.06,1.62	0.00,0.00,0.00	0.00,0.00,0.00	5.55,5.02,0	Y,Y,N	BICC1	2.62,1.14,-1.49	Y,Y,Y	N	Y	Y	NONE
	2:147896301|147899898	exon	10.46,10.71,14.56	9.04,6.87,4.81	1.78,1.36,3.36	0.20,1.42,1.25	N,Y,Y	ACVR2A	0.66,0.88,0.21	N,N,N	N	Y	Y	NONE
	10:50433476|50590247	exon	10.46,8.25,8.95	0.50,0.46,2.44	0.48,0.00,1.15	2.23,2.96,0.63	Y,Y,N	SGMS1	1.05,0.76,-0.30	Y,N,N	N	Y	Y	NONE
	2:86251957|86264041	exon	2.18,1.28,0.54	0.00,0.00,0.00	0.00,0.00,0.00	4.96,4.52,0	Y,Y,N	REEP1	2.50,6.70,3.98	Y,Y,Y	N	Y	Y	NONE
	5:65988635|66014725	exon	36.92,31.73,34.72	2.15,2.97,2.69	1.25,2.62,0.67	3.11,3.49,0.40	Y,Y,N	ERBB2IP	0.21,0.59,0.37	N,N,N	N	Y	Y	NONE
	7:47344755|47346356	exon	6.97,11.00,7.98	1.51,0.93,1.19	6.48,7.07,5.67	2.22,-0.61,-2.78	Y,N,Y	TNS3	-1.49,-2.30,-0.82	Y,Y,N	N	Y	Y	NONE
	4:7838524|7855574	exon	2.51,1.47,3.88	0.00,0.00,0.00	0.00,0.00,0.00	6.21,5.62,0	Y,Y,N	AFAP1	3.34,3.26,-0.09	Y,Y,N	N	Y	Y	NONE
	16:56867073|56868372	exon	1.63,2.65,1.08	0.00,0.00,0.00	0.00,0.00,0.00	5.56,5.04,0	Y,Y,N	SLC12A3	11.19,10.83,-0.26	Y,Y,N	N	Y	Y	NONE
	5:124701014|124701269	exon	0.00,0.00,0.00	47.27,41.83,35.20	1.54,0.00,2.50	-10.75,-3.70,3.81	Y,N,Y	ZNF608	-10.00,-7.25,2.99	Y,Y,Y	N	Y	Y	NONE
	13:101283933|101292366	exon	6.10,7.37,11.54	0.00,0.00,0.00	0.00,0.00,0.00	8.02,7.40,0	Y,Y,N	NALCN	9.14,9.14,0	Y,Y,N	N	Y	Y	NONE
	5:38990949|39021136	exon	25.60,23.48,25.02	4.45,1.19,4.06	4.34,6.59,5.19	2.25,1.20,-1.04	Y,Y,N	RICTOR	0.32,-0.60,-0.93	N,N,N	N	Y	Y	NONE
	22:18987757|18988195	exon	5.55,2.85,1.62	0.22,0.73,0.38	2.91,2.91,2.88	2.25,-0.83,-3.00	Y,N,Y	DGCR5	1.04,-1.39,-2.43	Y,Y,Y	N	Y	Y	NONE
	22:46097926|46109908	exon	1.96,2.36,1.51	0.00,0.00,0.00	0.00,0.00,0.00	5.71,5.18,0	Y,Y,N	MIRLET7BHG	0.28,0.87,0.57	N,N,N	N	Y	Y	NONE
	10:15796100|15847943	exon	0.98,1.77,2.59	0.00,0.00,0.19	0.00,0.00,0.00	3.57,5.01,0.73	Y,Y,N	FAM188A	0.76,1.04,0.27	N,Y,N	N	Y	Y	NONE
	17:64821767|64822393	exon	0.98,2.75,2.16	11.62,16.26,7.00	5.23,5.72,5.00	-3.08,-2.43,0.67	Y,Y,N	PLEKHM1P1	-1.51,-1.49,0.01	Y,Y,N	N	Y	Y	NONE
	10:87925513|87952259	exon	8.28,5.99,7.01	0.00,0.00,0.00	0.00,0.00,0.00	7.80,7.17,0	Y,Y,N	PTEN	1.31,0.37,-0.96	Y,N,N	Y	N	Y	NONE
	2:205158722|205193320	exon	2.40,1.38,2.05	1.36,1.78,1.31	0.00,0.00,0.00	-0.21,5.16,4.55	N,Y,Y	PARD3B	-1.36,3.78,5.10	Y,Y,Y	N	Y	Y	NONE
	12:110536924|110551968	exon	2.18,1.47,0.75	0.00,0.00,0.00	0.00,0.00,0.00	5.17,4.70,0	Y,Y,N	PPTC7	-0.12,-0.34,-0.23	N,N,N	N	Y	Y	NONE
	4:139125164|139139497	exon	12.20,9.82,13.37	1.15,2.25,3.06	0.30,0.00,0.00	1.80,5.20,3.00	Y,Y,N	ELF2	0.47,0.85,0.37	N,N,N	N	Y	Y	NONE
	1:235419417|235434280	exon	2.61,1.28,2.48	0.00,0.00,0.00	0.00,0.00,0.00	5.85,5.29,0	Y,Y,N	TBCE	0.89,-0.02,-0.92	N,N,N	N	Y	Y	NONE
	15:49588016|49590007	exon	2.07,2.65,3.34	0.00,0.00,0.00	0.00,0.00,0.00	6.28,5.69,0	Y,Y,N	FAM227B	1.09,0.93,-0.17	Y,N,N	N	Y	Y	NONE
	13:114041000|114073837	exon	4.03,4.42,4.53	6.38,5.82,7.13	3.03,9.59,5.09	-1.18,-1.32,-0.15	Y,Y,N	RASA3	-0.37,-1.54,-1.18	N,Y,Y	N	Y	Y	NONE
	17:46082441|46094701	exon	11.00,9.92,10.89	11.69,6.74,7.31	1.96,1.74,1.63	-0.29,1.47,1.79	N,Y,Y	KANSL1	0.00,0.13,0.12	N,N,N	N	Y	Y	NONE
	14:71400794|71418196	exon	6.75,6.48,6.36	0.00,0.00,0.00	0.30,0.00,0.00	7.68,4.31,-1.62	Y,Y,N	SIPA1L1	0.40,1.59,1.18	N,Y,Y	N	Y	Y	NONE
	8:6724870|6747828	exon	12.31,11.89,9.92	1.08,1.85,0.69	1.13,0.00,0.67	2.64,2.87,0.28	Y,Y,N	AGPAT5	0.22,-1.15,-1.38	N,Y,Y	N	Y	Y	NONE
	5:32121495|32143880	intergenic	0.76,1.28,2.05	0.00,0.00,0.00	0.00,0.00,0.00	5.01,4.57,0	Y,Y,N	NONE	NONE	N,N,N	N	Y	Y	NONE
	4:138214585|138236451	exon	1.85,1.57,0.97	0.00,0.00,0.00	0.00,0.00,0.00	5.17,4.70,0	Y,Y,N	SLC7A11	2.89,1.92,-0.98	Y,Y,N	N	Y	Y	NONE
	7:77585543|77600806	exon	10.46,9.53,9.60	13.56,19.96,12.44	2.67,5.04,6.34	-1.22,0.14,1.38	Y,N,Y	PTPN12	-1.14,0.06,1.19	Y,N,Y	N	Y	Y	NONE
	12:7929684|7930642	exon	0.00,0.00,0.00	1.79,2.25,3.44	0.00,0.00,0.00	-6.82,0,5.67	Y,N,Y	SLC2A3	-7.10,-1.31,5.81	Y,Y,Y	N	N	Y	NONE
	1:59339958|59378837	exon	1.31,1.08,1.08	0.00,0.00,0.00	1.31,1.74,4.23	4.70,-1.94,-6.51	Y,N,Y	FGGY	2.02,-1.01,-3.01	Y,Y,Y	N	Y	Y	NONE
	8:127140744|127174364	intergenic	1.63,1.38,0.86	0.00,0.00,0.00	0.00,0.00,0.00	4.92,4.49,0	Y,Y,N	NONE	NONE	N,N,N	N	Y	Y	NONE
	4:7868622|7872080	exon	40.63,38.90,36.66	6.17,6.54,4.00	2.56,5.43,7.88	2.21,1.96,-0.22	Y,Y,N	AFAP1	3.34,3.26,-0.09	Y,Y,N	N	Y	Y	NONE
	11:62870745|62871669	exon	3.70,4.52,2.37	0.00,0.00,0.00	0.00,0.00,0.00	6.74,6.12,0	Y,Y,N	SLC3A2	2.50,2.53,0.02	Y,Y,N	N	Y	Y	NONE
	9:125543059|125585727	exon	5.34,3.44,4.74	0.00,0.00,0.00	0.30,0.00,0.00	7.12,3.74,-1.62	Y,Y,N	MAPKAP1	0.04,0.30,0.24	N,N,N	N	Y	Y	NONE
	1:179302677|179307216	intron	1.31,1.28,1.83	0.00,0.00,0.00	0.00,0.00,0.00	5.18,4.71,0	Y,Y,N	SOAT1	1.06,1.07,-0.01	Y,Y,N	N	N	Y	NONE
	1:155408142|155415923	intron	1.42,1.28,1.29	0.00,0.00,0.00	0.00,0.00,0.00	4.98,4.54,0	Y,Y,N	ASH1L	-0.38,0.05,0.42	N,N,N	N	Y	Y	NONE
	3:124841383|124873531	exon	2.94,3.73,3.88	4.23,5.29,2.88	0.00,0.00,0.00	-0.80,6.12,6.50	N,Y,Y	ITGB5	-1.13,1.89,3.01	Y,Y,Y	N	Y	Y	NONE
	9:14639896|14680162	exon	0.00,0.00,0.00	3.95,7.47,1.06	1.13,2.62,4.23	-7.21,-7.19,0.30	Y,Y,N	ZDHHC21	-9.73,-9.41,0.37	Y,Y,N	N	Y	Y	NONE
	1:21050866|21089213	exon	1.20,5.21,3.67	0.00,0.00,0.00	0.00,0.00,0.00	6.62,6.02,0	Y,Y,N	EIF4G3	0.41,0.63,0.21	N,N,N	N	Y	Y	NONE
	10:68651846|68673487	intron	0.00,0.00,0.32	0.65,0.40,0.00	0.89,3.58,1.83	-1.46,-4.77,-2.64	N,Y,Y	TET1	0.13,-3.09,-3.22	N,Y,Y	Y	Y	Y	NONE
	3:33068230|33068970	exon	11.00,7.96,11.65	1.72,2.25,1.63	0.71,0.00,0.67	1.84,3.16,1.28	Y,Y,N	GLB1	0.30,1.02,0.72	N,Y,N	N	Y	Y	NONE
	19:1147309|1154402	exon	6.32,8.74,10.67	1.08,1.85,0.81	0.95,0.00,0.77	2.18,2.58,0.43	Y,Y,N	SBNO2	1.60,1.27,-0.34	Y,Y,N	N	Y	Y	NONE
	1:55171556|55178132	exon	3.49,0.59,0.86	0.00,0.00,0.00	0.00,0.00,0.00	5.32,4.83,0	Y,Y,N	USP24	-0.94,-1.58,-0.65	N,Y,N	N	N	Y	NONE
	10:69483691|69498396	exon	0.44,0.69,0.54	0.00,0.00,0.00	2.85,3.97,3.07	3.29,-3.47,-7.17	N,Y,Y	TSPAN15	-0.34,-1.96,-1.63	N,Y,Y	N	Y	Y	NONE
	14:83646544|83666209	intergenic	15.25,15.03,7.44	0.00,0.00,0.00	0.00,0.00,0.00	8.56,8.00,0	Y,Y,N	NONE	NONE	N,N,N	N	N	Y	NONE
	5:81123593|81127163	intron	1.96,2.16,4.31	0.00,0.00,0.00	0.24,0.00,0.00	6.33,3.31,-1.48	Y,Y,N	RASGRF2	2.96,-1.70,-4.43	Y,Y,Y	N	N	Y	NONE
	15:76274412|76286481	exon	1.42,1.67,0.97	0.00,0.00,0.00	0.00,0.00,0.00	5.02,4.58,0	Y,Y,N	ETFA	1.52,0.42,-1.11	Y,N,Y	N	Y	Y	NONE
	1:12578718|12580666	exon	2.29,3.05,1.94	2.58,3.63,3.81	0.00,0.00,0.00	-1.05,5.53,6.19	N,Y,Y	DHRS3	0.63,4.45,3.81	N,Y,Y	N	Y	Y	NONE
	6:116698704|116705160	exon	19.82,22.59,19.62	3.37,5.09,1.75	3.86,6.88,10.57	2.03,0.62,-1.38	Y,N,Y	KPNA5	0.35,-0.95,-1.30	N,N,Y	N	Y	Y	NONE
	5:37238857|37239869	exon	4.47,5.11,7.12	0.65,0.79,0.00	0.24,0.00,0.00	2.86,4.36,0.80	Y,Y,N	C5orf42	1.52,1.88,0.35	Y,Y,N	N	Y	Y	NONE
	16:29905788|29906127	exon	1.09,0.00,0.97	14.92,13.48,14.13	0.42,0.00,0.00	-4.77,0.59,4.76	Y,N,Y	ASPHD1|KCTD13	-4.13,-1.37,2.74	Y,Y,Y	N	Y	Y	NONE
	6:136694140|136698682	exon	6.32,10.90,8.84	0.93,0.59,0.00	2.73,2.52,4.42	3.35,0.42,-2.81	Y,N,Y	MAP3K5	1.32,-0.52,-1.85	Y,N,Y	N	Y	Y	NONE
	18:21815616|21819646	exon	1.52,2.85,1.73	0.00,0.00,0.00	0.00,0.00,0.00	5.80,5.25,0	Y,Y,N	MIB1	-1.98,-2.13,-0.16	Y,Y,N	N	Y	Y	NONE
	9:72208225|72213991	intron	1.09,1.28,1.51	0.00,0.00,0.00	0.00,0.00,0.00	4.92,4.50,0	Y,Y,N	GDA	5.29,1.83,-3.46	Y,Y,Y	N	Y	Y	NONE
	17:15940025|15940427	intergenic	3.27,0.88,3.34	0.00,0.00,0.00	0.00,0.00,0.00	6.10,5.52,0	Y,Y,N	NONE	NONE	N,N,N	N	N	Y	NONE
	10:7220411|7285954	exon	2.72,3.24,2.48	0.00,0.00,0.00	0.00,0.00,0.00	6.37,5.77,0	Y,Y,N	SFMBT2	9.09,9.10,0	Y,Y,N	N	Y	Y	NONE
	3:55004763|55018317	exon	1.42,2.06,1.73	0.00,0.00,0.00	0.00,0.00,0.00	5.51,4.99,0	Y,Y,N	CACNA2D3	2.40,7.37,4.22	Y,Y,Y	N	Y	Y	NONE
	3:128262128|128264781	exon	27.56,25.54,27.39	10.33,8.00,7.88	3.80,7.75,7.11	1.02,1.17,0.17	Y,Y,N	EEFSEC	0.00,0.31,0.30	N,N,N	N	Y	Y	NONE
	X:132382178|132392334	exon	2.83,2.46,1.19	0.00,0.00,0.00	0.00,0.00,0.00	5.89,5.33,0	Y,Y,N	RAP2C-AS1|MBNL3	1.02,1.90,0.85	Y,Y,N	N	Y	Y	NONE
	19:20217140|20220417	exon	0.00,0.00,0.00	0.00,0.00,0.00	2.38,3.20,4.04	0,-7.59,-7.09	N,Y,Y	CTC-260E6.6	-0.60,-6.59,-4.99	N,Y,Y	N	Y	Y	NONE
	17:19542393|19548133	exon	1.74,1.18,1.73	0.00,0.00,0.00	0.00,0.00,0.00	5.28,4.79,0	Y,Y,N	SLC47A1	5.68,7.11,1.33	Y,Y,Y	N	Y	Y	NONE
	22:40519464|40552367	exon	1.42,2.55,3.02	0.14,0.00,0.00	0.00,0.00,0.00	4.51,5.46,0.48	Y,Y,N	MKL1	0.69,0.83,0.13	N,N,N	Y	Y	Y	NONE
	3:12301521|12312453	intron	0.65,2.95,3.99	0.00,0.00,0.00	0.00,0.00,0.00	6.12,5.55,0	Y,Y,N	PPARG	1.99,1.01,-0.99	Y,Y,N	Y	Y	Y	NONE
	10:5773842|5800705	exon	12.96,10.81,12.29	13.92,14.21,11.88	10.58,22.09,15.85	-0.75,-1.37,-0.61	N,Y,N	GDI2	-1.43,-1.62,-0.20	Y,Y,N	N	Y	Y	NONE
	10:72741722|72742273	intron	9.48,5.40,6.69	0.00,0.00,0.00	0.00,0.00,0.00	7.81,7.19,0	Y,Y,N	MCU	2.21,0.69,-1.53	Y,N,Y	N	N	Y	NONE
	5:40728345|40730343	exon	28.43,21.61,26.96	2.30,3.11,1.56	3.09,4.07,2.98	2.87,1.89,-0.94	Y,Y,N	TTC33	1.89,0.95,-0.95	Y,N,N	N	Y	Y	NONE
	1:246507054|246672617	intergenic	1.74,1.87,2.26	0.00,0.00,0.00	0.00,0.00,0.00	5.72,5.18,0	Y,Y,N	NONE	NONE	N,N,N	N	N	Y	NONE
	5:353730|376716	exon	1.20,0.00,0.00	10.47,3.83,5.81	36.19,55.51,51.50	-3.88,-6.77,-3.14	N,Y,Y	AHRR	0.24,-1.69,-1.95	N,Y,Y	N	Y	Y	NONE
	15:80906663|80909306	exon	0.00,0.00,0.00	0.00,0.00,0.00	0.59,0.97,1.92	0,-5.91,-4.93	N,Y,Y	RP11-351M8.2|RP11-351M8.1|CEMIP	0,0,0	N,N,N	N	Y	Y	NONE
	17:82884145|82903478	exon	53.15,49.22,50.36	36.22,38.46,27.70	8.50,7.56,9.03	-0.01,1.54,1.58	N,Y,Y	TBCD	-0.87,-0.60,0.26	N,N,N	N	Y	Y	NONE
	10:179994|221356	exon	6.86,6.88,6.58	3.37,3.57,3.13	10.76,7.46,7.88	0.41,-1.47,-1.83	N,Y,Y	ZMYND11	0.79,-0.18,-0.97	N,N,N	N	Y	Y	NONE
	9:72223120|72231181	exon	42.81,35.17,37.42	0.00,0.00,0.00	0.65,0.00,0.00	10.14,5.06,-1.85	Y,Y,N	GDA	5.29,1.83,-3.46	Y,Y,Y	N	Y	Y	NONE
	3:119905755|119947351	exon	3.49,1.96,2.48	0.00,0.00,0.00	0.00,0.00,0.00	6.24,5.65,0	Y,Y,N	GSK3B	0.27,0.76,0.48	N,N,N	N	Y	Y	NONE
	1:225023615|225023865	exon	1.85,1.18,0.75	0.00,0.00,0.00	1.78,1.45,3.84	4.87,-1.84,-6.53	Y,N,Y	DNAH14	1.20,-0.31,-1.52	Y,N,Y	N	Y	Y	NONE
	20:54157169|54171670	exon	0.00,0.00,0.00	17.00,18.37,16.57	0.00,0.00,0.00	-9.58,0,8.54	Y,N,Y	CYP24A1	-9.65,-5.03,5.03	Y,Y,Y	N	Y	Y	NONE
	19:37205955|37207254	intron	1.74,2.46,1.94	0.00,0.00,0.00	0.00,0.00,0.00	5.81,5.26,0	Y,Y,N	CTC-454I21.3|ZNF585B	-0.54,-0.28,0.24	N,N,N	N	N	Y	NONE
	22:28547674|28550151	intron	1.09,2.06,1.08	0.00,0.00,0.00	0.00,0.00,0.00	5.11,4.65,0	Y,Y,N	TTC28	9.48,6.72,-2.60	Y,Y,Y	N	Y	Y	NONE
	9:33960826|33973237	exon	1.96,3.34,1.73	8.03,7.60,6.44	1.78,4.84,5.57	-2.21,-1.63,0.57	Y,Y,N	UBAP2	-2.19,-1.59,0.59	Y,Y,N	N	Y	Y	NONE
	X:21851509|21853503	exon	7.30,6.58,8.95	0.57,0.00,0.00	0.00,0.00,0.00	4.10,7.28,1.35	Y,Y,N	MBTPS2	1.24,0.97,-0.28	Y,N,N	N	Y	Y	NONE
	3:142736379|142762313	intron	1.20,1.38,1.62	0.00,0.00,0.00	0.00,0.00,0.00	5.08,4.63,0	Y,Y,N	TRPC1	-0.31,1.93,2.22	N,Y,Y	N	N	Y	NONE
	7:104136781|104165282	exon	2.51,3.34,2.70	1.94,4.10,2.31	0.00,0.00,0.00	-0.54,5.79,5.82	N,Y,Y	ORC5	-0.30,0.40,0.69	N,N,N	N	Y	Y	NONE
	9:122031723|122040479	intron	1.09,1.18,2.16	0.00,0.00,0.00	0.00,0.00,0.00	5.17,4.70,0	Y,Y,N	TTLL11	1.77,0.77,-1.00	Y,N,Y	N	Y	Y	NONE
	3:61989625|62003497	exon	6.86,3.73,6.90	0.00,0.00,0.00	0.00,0.00,0.00	7.50,6.87,0	Y,Y,N	PTPRG	0.72,4.33,3.57	N,Y,Y	N	Y	Y	NONE
	13:113835513|113839850	exon	0.00,0.00,0.00	0.00,0.00,0.00	0.89,1.36,0.77	0,-5.78,-4.75	N,Y,Y	GAS6-AS1|GAS6	2.78,1.79,-0.96	Y,Y,N	N	N	Y	NONE
	6:147205971|147239270	exon	3.38,3.44,3.02	0.00,0.00,0.00	0.00,0.00,0.00	6.62,6.01,0	Y,Y,N	STXBP5	-0.02,-0.29,-0.28	N,N,N	N	Y	Y	NONE
	11:33286413|33287511	exon	115.45,100.50,110.74	243.03,273.71,243.95	35.83,68.01,65.82	-1.82,0.00,1.84	Y,N,Y	HIPK3	-1.86,-1.35,0.50	Y,Y,N	N	Y	Y	NONE
	6:165448928|165450362	exon	1.09,1.96,2.16	0.00,0.00,0.00	0.00,0.00,0.00	5.50,4.98,0	Y,Y,N	PDE10A	5.16,7.88,2.21	Y,Y,Y	N	Y	Y	NONE
	1:151315573|151316509	exon	2.18,0.29,1.62	0.50,2.64,1.19	0.00,0.00,0.00	-0.64,4.51,4.41	N,Y,Y	PI4KB	0.23,0.78,0.54	N,N,N	N	Y	Y	NONE
	4:77773081|77776392	exon	17.97,18.86,18.01	9.54,12.49,7.31	2.08,3.29,3.65	0.32,1.63,1.33	N,Y,Y	CNOT6L	-0.23,-0.14,0.08	N,N,N	N	Y	Y	NONE
	9:127523679|127531778	exon	19.93,17.49,20.49	0.65,0.00,0.00	0.42,0.00,0.67	5.05,4.55,-0.66	Y,Y,N	FAM129B	-0.05,1.17,1.21	N,Y,Y	N	Y	Y	NONE
	15:93496234|93498757	exon	0.00,0.00,0.00	0.00,0.00,0.00	0.71,1.74,0.86	0,-5.86,-4.87	N,Y,Y	RP11-266O8.1	-3.40,-6.32,-2.74	Y,Y,Y	N	Y	Y	NONE
	12:405511|418636	exon	1.63,0.98,1.94	0.00,0.00,0.00	0.00,0.00,0.00	5.23,4.75,0	Y,Y,N	CCDC77	0.43,-0.63,-1.07	N,N,Y	N	Y	Y	NONE
	10:49945032|49973142	exon	1.09,2.46,1.62	0.00,0.00,0.00	0.00,0.00,0.00	5.49,4.97,0	Y,Y,N	TIMM23B	1.92,0.37,-1.56	Y,N,Y	N	Y	Y	NONE
	1:202416787|202428929	exon	2.29,2.75,5.39	0.00,0.00,0.00	0.36,0.00,0.00	6.69,3.09,-1.72	Y,Y,N	PPP1R12B	0.15,-0.77,-0.93	N,N,N	N	Y	Y	NONE
	1:61088149|61277585	exon	1.31,3.14,0.86	0.00,0.00,0.00	0.00,0.00,0.00	5.53,5.02,0	Y,Y,N	NFIA	2.91,2.50,-0.42	Y,Y,N	N	N	Y	NONE
	1:244552322|244561145	exon	1.31,1.87,1.62	0.00,0.00,0.00	0.00,0.00,0.00	5.35,4.85,0	Y,Y,N	C1orf101	0.22,-0.46,-0.65	N,N,N	N	Y	Y	NONE
	5:112259229|112266330	exon	7.73,6.48,9.38	6.81,6.34,5.19	0.00,0.00,0.00	-0.24,7.32,7.11	N,Y,Y	EPB41L4A	-0.87,6.05,6.74	N,Y,Y	N	Y	Y	NONE
	5:43700119|43704400	exon	5.12,3.05,4.53	0.00,0.00,0.00	0.48,0.00,0.00	7.02,3.00,-1.79	Y,Y,N	NNT	0.10,-0.55,-0.66	N,N,N	N	Y	Y	NONE
	13:31215051|31229294	exon	9.04,5.70,4.31	10.11,8.26,10.44	2.79,1.36,2.40	-1.21,0.39,1.61	Y,N,Y	B3GLCT	-2.49,-0.95,1.52	Y,N,Y	N	Y	Y	NONE
	12:113320331|113321348	exon	1.52,0.88,2.37	0.00,0.00,0.00	0.00,0.00,0.00	5.31,4.82,0	Y,Y,N	SLC8B1	1.34,2.04,0.69	Y,Y,N	N	Y	Y	NONE
	16:19223045|19224838	exon	12.20,13.66,8.19	0.00,0.00,0.00	0.00,0.00,0.00	8.47,7.86,0	Y,Y,N	SYT17	6.19,4.08,-2.00	Y,Y,Y	N	Y	Y	NONE
	5:137985257|137988315	exon	239.19,220.94,217.92	79.62,86.50,73.77	25.85,43.60,39.78	0.90,1.67,0.79	N,Y,N	FAM13B	1.18,1.74,0.55	Y,Y,N	N	Y	Y	NONE
	11:68386316|68390052	exon	0.22,0.00,1.08	7.75,4.36,6.63	5.82,3.88,5.38	-4.20,-4.52,-0.14	Y,Y,N	LRP5	-1.36,-2.71,-1.36	Y,Y,Y	N	Y	Y	NONE
	11:103316545|103323990	exon	4.25,3.73,4.10	0.00,0.00,0.00	0.12,0.00,0.00	6.95,4.74,-0.97	Y,Y,N	DYNC2H1	0.93,0.99,0.04	N,N,N	N	Y	Y	NONE
	6:74369090|74372126	intron	2.18,2.75,3.56	0.00,0.00,0.00	0.00,0.00,0.00	6.37,5.77,0	Y,Y,N	RP11-554D15.1	5.77,5.76,0	Y,Y,N	N	N	Y	NONE
	9:72202571|72231181	exon	2.40,1.28,1.40	0.00,0.00,0.00	0.00,0.00,0.00	5.44,4.93,0	Y,Y,N	GDA	5.29,1.83,-3.46	Y,Y,Y	N	Y	Y	NONE
	1:156232320|156233728	exon	1.96,1.47,0.97	0.00,0.00,0.00	0.00,0.00,0.00	5.17,4.70,0	Y,Y,N	PMF1|PMF1-BGLAP	1.13,0.61,-0.53	Y,N,N	N	Y	Y	NONE
	11:102362896|102368548	exon	0.76,0.49,1.94	4.30,7.27,3.94	2.50,7.65,3.75	-2.83,-2.97,-0.15	Y,Y,N	BIRC2	-1.16,-0.60,0.54	Y,N,N	N	Y	Y	NONE
	2:69070647|69077488	exon	1.74,1.18,1.62	0.00,0.00,0.00	0.00,0.00,0.00	5.23,4.75,0	Y,Y,N	ANTXR1	2.99,3.67,0.66	Y,Y,N	N	Y	Y	NONE
	12:49371228|49490731	exon	0.44,0.98,2.91	0.00,0.00,0.00	0.00,0.00,0.00	5.07,4.62,0	Y,Y,N	SPATS2	0.28,0.08,-0.20	N,N,N	N	N	Y	NONE
	11:129681135|129682466	intergenic	0.00,0.00,0.00	0.00,0.00,0.00	1.19,1.26,3.17	0,-6.72,-6.04	N,Y,Y	NONE	NONE	N,N,N	N	N	Y	NONE
	3:51541498|51552063	intron	11.00,12.97,15.85	8.75,8.92,7.81	0.95,1.94,1.63	0.04,2.17,2.14	N,Y,Y	NONE	NONE	N,N,N	N	Y	Y	NONE
	10:49493117|49506012	exon	3.05,3.63,2.26	0.00,0.00,0.00	0.00,0.00,0.00	6.46,5.86,0	Y,Y,N	ERCC6	0.44,0.31,-0.13	N,N,N	N	Y	Y	NONE
	2:38121985|38131614	exon	1.63,1.18,1.29	0.00,0.00,0.00	0.00,0.00,0.00	5.04,4.59,0	Y,Y,N	CYP1B1-AS1	3.58,3.77,0.16	Y,Y,N	N	Y	Y	NONE
	11:28689560|28741908	intergenic	0.87,2.36,0.86	0.00,0.00,0.00	0.00,0.00,0.00	5.04,4.59,0	Y,Y,N	NONE	NONE	N,N,N	N	N	Y	NONE
	2:48328561|48346751	exon	0.44,0.69,1.19	3.87,3.24,0.94	2.32,5.43,4.52	-2.28,-3.25,-0.94	Y,Y,N	FOXN2	-2.09,-2.16,-0.08	Y,Y,N	N	Y	Y	NONE
	11:8965904|8968041	exon	2.29,3.63,1.94	0.00,0.00,0.00	0.00,0.00,0.00	6.24,5.66,0	Y,Y,N	TMEM9B-AS1	3.31,3.45,0.13	Y,Y,N	N	Y	Y	NONE
	12:827042|830160	exon	21.02,24.46,23.18	6.60,4.69,3.88	1.72,5.23,4.52	1.59,1.69,0.12	Y,Y,N	WNK1	0.33,-0.05,-0.39	N,N,N	N	Y	Y	NONE
	14:99257471|99257839	exon	1.42,1.67,0.00	0.43,1.72,1.25	6.71,9.49,8.07	-0.65,-3.71,-3.14	N,Y,Y	BCL11B	0.32,-3.08,-3.37	N,Y,Y	Y	Y	Y	NONE
	1:52885833|52892975	exon	3.05,2.16,1.83	0.00,0.00,0.00	0.00,0.00,0.00	6.04,5.47,0	Y,Y,N	ZYG11A	9.17,8.23,-0.32	Y,Y,N	N	Y	Y	NONE
	15:82382208|82382879	intron	27.99,21.81,20.92	1.22,3.44,3.06	2.08,1.84,2.02	2.55,2.49,-0.04	Y,Y,N	UBE2Q2P2	1.73,0.53,-1.18	Y,N,Y	N	Y	Y	NONE
	15:60355919|60364523	exon	0.87,1.57,1.40	6.10,6.28,2.19	0.12,0.00,0.00	-2.43,2.99,5.35	Y,N,Y	ANXA2	-1.38,1.14,2.51	Y,Y,Y	N	Y	Y	NONE
	4:128992167|129003876	exon	22.66,23.18,24.69	16.93,19.56,16.94	0.95,4.65,7.69	-0.20,1.57,1.74	N,Y,Y	SCLT1	-0.43,0.36,0.78	N,N,N	N	Y	Y	Zheng et al., 2016
	5:37142310|37148268	exon	5.34,1.18,1.83	0.00,0.00,0.00	0.00,0.00,0.00	6.27,5.69,0	Y,Y,N	C5orf42	1.52,1.88,0.35	Y,Y,N	N	N	Y	NONE
	6:5771291|5775316	intergenic	1.52,0.88,1.62	0.00,0.00,0.00	0.00,0.00,0.00	4.98,4.54,0	Y,Y,N	NONE	NONE	N,N,N	N	Y	Y	NONE
	4:147857553|147881932	exon	6.75,5.99,5.82	4.30,4.76,5.19	0.59,0.00,0.48	-0.23,2.77,2.93	N,Y,Y	ARHGAP10	0.05,0.15,0.09	N,N,N	N	Y	Y	NONE
	22:50125392|50128507	exon	1.42,1.08,2.26	0.00,0.00,0.00	0.00,0.00,0.00	5.31,4.82,0	Y,Y,N	MOV10L1	6.36,7.73,0.68	Y,Y,N	N	Y	Y	NONE
	10:92143029|92192636	exon	5.45,3.44,2.70	0.00,0.00,0.38	0.00,0.00,0.00	3.71,6.25,1.17	Y,Y,N	CPEB3	2.78,2.96,0.17	Y,Y,N	N	Y	Y	NONE
	6:45431863|45438051	exon	1.20,0.00,0.00	5.95,8.52,7.19	0.00,0.00,0.00	-4.01,2.15,7.35	Y,N,Y	RUNX2	-3.00,2.73,5.70	Y,Y,Y	N	Y	Y	NONE
	5:79439010|79457018	exon	5.88,4.62,5.07	9.47,11.89,5.25	5.65,8.91,7.01	-1.34,-1.45,-0.09	Y,Y,N	HOMER1	-2.53,-3.19,-0.67	Y,Y,N	N	Y	Y	NONE
	2:65001448|65010763	exon	2.18,1.47,0.97	1.36,0.86,1.50	0.00,0.00,0.00	-0.30,4.78,4.18	N,Y,Y	SLC1A4	0.37,2.73,2.35	N,Y,Y	N	Y	Y	NONE
	18:12999421|13019206	exon	0.00,0.00,0.00	10.19,7.07,9.13	6.12,11.24,12.68	-8.65,-9.21,-0.49	Y,Y,N	CEP192	-3.25,-2.98,0.26	Y,Y,N	N	Y	Y	NONE
	3:111913319|111920419	exon	17.32,19.06,17.04	9.18,9.38,11.44	0.00,0.00,0.00	0.22,8.51,7.81	N,Y,Y	PHLDB2	-1.54,8.11,9.35	Y,Y,Y	N	Y	Y	NONE
	5:142131808|142144676	exon	1.63,0.69,1.51	1.79,3.11,3.88	0.00,0.00,0.00	-1.79,4.45,5.95	Y,N,Y	NDFIP1	-0.15,0.78,0.92	N,N,N	N	Y	Y	NONE
	2:169544721|169557297	exon	2.07,1.67,2.05	3.08,5.62,3.25	4.58,8.24,5.09	-1.61,-2.57,-0.94	Y,Y,N	FASTKD1	-1.44,-1.70,-0.26	Y,Y,N	N	Y	Y	NONE
	19:29980159|29986417	exon	0.00,0.39,0.00	0.00,0.00,0.00	0.77,0.87,1.92	1.52,-3.66,-5.05	N,Y,Y	URI1	-1.40,-1.83,-0.44	Y,Y,N	N	Y	Y	NONE
	4:39075965|39086727	exon	2.51,3.73,4.85	1.51,2.38,1.63	0.00,0.00,0.00	0.41,6.18,5.00	N,Y,Y	KLHL5	-0.49,3.66,4.14	N,Y,Y	N	Y	Y	NONE
	4:109659011|109664394	exon	5.01,6.48,4.42	0.86,3.37,2.81	0.18,0.00,0.00	0.56,4.67,3.75	N,Y,Y	CCDC109B	-0.20,1.42,1.60	N,Y,Y	N	Y	Y	NONE
	6:135318519|135323324	exon	1.96,1.18,1.51	0.00,0.00,0.00	0.00,0.00,0.00	5.28,4.79,0	Y,Y,N	AHI1	-0.63,-2.27,-1.65	N,Y,Y	N	Y	Y	NONE
	1:94220258|94231643	exon	8.82,7.56,7.66	3.37,2.78,2.38	0.30,0.00,0.00	0.89,4.62,3.52	N,Y,Y	ARHGAP29	-0.82,1.43,2.24	N,Y,Y	N	Y	Y	NONE
	21:32453312|32467848	exon	2.51,1.08,2.59	3.08,0.86,1.25	0.00,0.00,0.00	-0.35,5.24,4.83	N,Y,Y	EVA1C	-1.89,2.02,3.88	Y,Y,Y	N	Y	Y	NONE
	6:165379194|165392796	exon	1.42,1.18,1.19	0.00,0.00,0.00	0.00,0.00,0.00	4.87,4.45,0	Y,Y,N	PDE10A	5.16,7.88,2.21	Y,Y,Y	N	Y	Y	NONE
	3:185533571|185535132	exon	4.47,2.36,3.45	0.00,0.00,0.00	0.00,0.00,0.00	6.67,6.06,0	Y,Y,N	LIPH	3.22,2.44,-0.78	Y,Y,N	N	N	Y	NONE
	5:138018302|138019146	exon	0.65,0.98,2.26	0.00,0.00,0.00	0.00,0.00,0.00	4.90,4.47,0	Y,Y,N	FAM13B	1.18,1.74,0.55	Y,Y,N	N	Y	Y	NONE
	16:70514335|70517740	exon	0.00,0.00,0.00	0.00,0.00,0.00	1.54,1.16,1.35	0,-6.36,-5.54	N,Y,Y	COG4	0.28,-0.89,-1.18	N,N,Y	N	Y	Y	NONE
	5:88285741|88292643	exon	2.18,1.08,2.05	0.00,0.00,0.00	0.00,0.00,0.00	5.52,5.00,0	Y,Y,N	TMEM161B-AS1	1.11,0.51,-0.60	Y,N,N	N	Y	Y	NONE
	1:23071225|23072197	exon	5.01,5.50,8.41	1.00,2.38,0.88	2.73,9.01,9.99	1.55,-1.06,-2.56	Y,N,Y	RP1-184J9.2|KDM1A	0.00,0.28,0.15	N,N,N	N	Y	Y	Li et al., 2015
	14:49607400|49608121	exon	1.96,1.28,1.40	0.00,0.00,0.00	0.00,0.00,0.00	5.27,4.79,0	Y,Y,N	LRR1	1.22,1.20,-0.04	Y,Y,N	N	Y	Y	NONE
	1:21050866|21111383	exon	3.16,2.75,3.23	0.00,0.00,0.00	0.00,0.00,0.00	6.50,5.89,0	Y,Y,N	EIF4G3	0.41,0.63,0.21	N,N,N	N	Y	Y	NONE
	19:11147818|11148113	exon	0.00,0.59,0.00	2.73,3.90,4.31	1.84,4.36,6.15	-4.30,-4.96,-0.42	Y,Y,N	SPC24	-0.75,-1.08,-0.35	N,Y,N	N	Y	Y	NONE
	1:233135013|233179175	exon	8.06,8.84,7.01	2.37,1.32,1.31	0.42,0.29,2.59	1.65,1.92,0.31	Y,Y,N	PCNXL2	0.49,-0.26,-0.77	N,N,N	N	Y	Y	NONE
	21:43592225|43613947	exon	2.72,0.98,2.05	0.00,0.00,0.00	0.00,0.00,0.00	5.65,5.12,0	Y,Y,N	HSF2BP	0.14,1.07,0.90	N,Y,N	N	Y	Y	NONE
	21:34102835|34125480	exon	1.31,1.38,1.94	13.77,8.46,7.63	4.69,12.79,9.03	-3.26,-3.39,-0.13	Y,Y,N	AP000320.7|MRPS6	-0.54,-0.28,0.24	N,N,N	N	Y	Y	NONE
	7:129205203|129206587	exon	0.00,0.00,0.00	2.87,2.78,1.38	1.25,1.45,0.86	-6.66,-6.11,0.49	Y,Y,N	SMO	-7.59,-6.96,0.71	Y,Y,N	Y	Y	Y	NONE
	19:48419234|48419814	exon	1.09,1.28,1.73	0.00,0.00,0.00	0.00,0.00,0.00	5.03,4.58,0	Y,Y,N	GRIN2D	0.69,3.94,3.22	N,Y,Y	N	Y	Y	NONE
	20:60180050|60180913	intron	0.00,0.00,0.00	2.51,1.39,0.69	0.00,0.00,0.00	-5.91,0,4.54	Y,N,Y	MIR646HG	-5.40,0,4.50	Y,N,Y	N	Y	Y	NONE
	X:131749306|131794466	exon	1.20,1.87,1.62	1.08,0.86,1.50	3.33,2.33,4.52	-0.17,-2.12,-1.89	N,Y,Y	FIRRE	0.04,-2.68,-2.73	N,Y,Y	N	Y	Y	NONE
	6:154773989|154795139	exon	2.07,1.28,0.75	9.68,5.22,5.75	5.70,4.94,11.05	-2.90,-3.35,-0.44	Y,Y,N	SCAF8	-0.03,-0.63,-0.61	N,N,N	N	Y	Y	NONE
	2:190659158|190670459	exon	1.52,1.28,1.51	0.00,0.00,0.00	0.36,3.00,1.06	5.14,-0.80,-5.28	Y,N,Y	NAB1	-2.11,-1.87,0.23	Y,Y,N	N	Y	Y	NONE
	12:71658630|71660427	intron	0.76,2.26,2.91	0.00,0.00,0.00	0.00,0.00,0.00	5.71,5.17,0	Y,Y,N	ZFC3H1	-1.69,-2.34,-0.66	Y,Y,N	N	Y	Y	NONE
	7:8003908|8022569	exon	1.74,1.96,3.02	0.00,0.00,0.00	0.12,0.00,0.00	5.96,3.83,-0.97	Y,Y,N	GLCCI1	2.42,1.79,-0.63	Y,Y,N	N	Y	Y	NONE
	5:159181960|159203656	exon	5.45,3.44,3.45	0.00,0.00,0.00	0.00,0.00,0.00	6.97,6.35,0	Y,Y,N	RNF145	2.15,2.35,0.19	Y,Y,N	N	Y	Y	NONE
	9:94792765|94801002	exon	1.85,0.79,1.94	0.00,0.00,0.00	0.00,0.00,0.00	5.22,4.75,0	Y,Y,N	C9orf3	0.09,1.57,1.48	N,Y,Y	N	Y	Y	NONE
	9:85596362|85633374	exon	7.19,5.21,4.53	5.02,7.53,4.63	0.30,0.00,0.00	-0.60,4.08,4.66	N,Y,Y	AGTPBP1	-0.75,3.15,3.87	N,Y,Y	N	Y	Y	NONE
	15:67664597|67748601	exon	2.51,2.65,3.77	0.00,0.00,0.00	0.00,0.00,0.00	6.45,5.85,0	Y,Y,N	MAP2K5	1.85,2.02,0.16	Y,Y,N	N	Y	Y	NONE
	2:134936841|134947899	exon	5.23,5.80,5.07	1.36,0.73,0.81	0.48,0.00,0.67	1.85,2.57,0.68	Y,Y,N	CCNT2	-0.86,-1.22,-0.37	N,Y,N	N	Y	Y	NONE
	3:197282679|197282845	exon	0.44,0.29,0.00	1.79,3.37,6.38	1.72,2.13,4.32	-4.36,-4.22,0.22	Y,Y,N	DLG1	-2.28,-1.13,1.14	Y,Y,Y	N	Y	Y	NONE
	10:31908172|31910563	exon	55.33,37.72,50.03	150.06,166.40,112.72	79.15,102.50,121.84	-2.17,-2.08,0.12	Y,Y,N	ARHGAP12	-2.84,-2.46,0.37	Y,Y,N	N	Y	Y	NONE
	1:92333391|92345914	exon	6.10,4.81,5.07	0.57,0.00,0.00	0.48,0.00,0.00	3.66,3.35,-0.27	Y,Y,N	RPAP2	-0.07,-0.78,-0.71	N,N,N	N	Y	Y	NONE
	5:143054439|143057747	exon	13.51,13.36,7.66	8.97,10.71,10.07	16.58,15.31,13.64	-0.38,-1.46,-1.05	N,Y,Y	ARHGAP26	-2.56,-3.14,-0.59	Y,Y,N	Y	Y	Y	NONE
	7:33146242|33177591	exon	50.54,46.86,55.53	16.14,20.42,13.50	6.24,17.34,7.69	1.02,1.36,0.35	Y,Y,N	BBS9	-0.15,0.46,0.59	N,N,N	N	Y	Y	NONE
	16:28111817|28125848	exon	0.54,1.77,0.97	0.00,0.00,0.00	1.72,1.36,0.19	4.59,-1.11,-5.09	Y,N,Y	XPO6	0.83,0.19,-0.65	N,N,N	N	Y	Y	NONE
	15:91915993|91916458	exon	6.54,8.45,8.30	2.01,1.45,0.81	0.42,0.00,1.35	1.85,2.64,0.77	Y,Y,N	SLCO3A1	0.66,1.92,1.25	N,Y,Y	N	Y	Y	NONE
	10:68142940|68158627	exon	1.20,1.47,1.19	0.00,0.00,0.00	0.00,0.00,0.00	4.92,4.49,0	Y,Y,N	MYPN	10.76,11.82,0.55	Y,Y,N	N	N	Y	NONE
	11:126181495|126183087	intergenic	0.00,0.00,0.00	0.00,0.00,0.00	0.83,0.97,1.92	0,-6.08,-5.16	N,Y,Y	NONE	NONE	N,N,N	N	Y	Y	NONE
	11:66639700|66640123	exon	194.09,169.76,213.50	34.14,41.57,25.76	22.16,37.01,42.57	1.92,1.55,-0.35	Y,Y,N	RBM14-RBM4|RBM4	-0.02,-0.90,-0.83	N,N,N	N	Y	Y	NONE
	1:20749723|20749975	exon	0.87,1.87,2.16	0.00,0.00,0.00	0.00,0.00,0.00	5.37,4.87,0	Y,Y,N	HP1BP3	0.46,0.45,-0.02	N,N,N	N	Y	Y	NONE
	1:21001199|21002808	exon	9.58,9.04,8.52	0.72,1.26,1.38	1.01,0.00,1.63	2.37,2.18,-0.09	Y,Y,N	EIF4G3	0.41,0.63,0.21	N,N,N	N	Y	Y	NONE
	7:157656357|157682937	exon	0.00,0.00,0.00	1.22,0.00,0.75	4.87,6.98,4.71	-3.07,-8.42,-3.00	N,Y,Y	PTPRN2	-10.84,-10.65,0.23	Y,Y,N	N	Y	Y	NONE
	13:98460372|98466561	exon	0.00,0.00,0.00	0.00,0.00,0.00	0.65,0.97,1.25	0,-5.65,-4.54	N,Y,Y	STK24	-0.09,-0.83,-0.76	N,N,N	N	N	Y	NONE
	6:154773989|154792976	exon	0.87,1.47,1.83	0.00,0.00,0.00	0.12,2.13,1.44	5.07,-0.55,-4.75	Y,N,Y	SCAF8	-0.03,-0.63,-0.61	N,N,N	N	Y	Y	NONE
	10:15833630|15847943	exon	9.15,5.60,12.51	0.65,0.53,0.00	0.36,0.78,0.38	3.80,3.12,-0.56	Y,Y,N	FAM188A	0.76,1.04,0.27	N,Y,N	N	Y	Y	Zheng et al., 2016
	5:24060179|24061980	intron	1.85,1.28,1.29	0.00,0.00,0.00	0.00,0.00,0.00	5.18,4.71,0	Y,Y,N	C5orf17	8.11,8.11,0	Y,Y,N	N	N	Y	NONE
	1:213894663|213901409	exon	0.00,0.00,0.00	0.00,0.00,0.00	1.43,2.33,2.21	0,-6.85,-6.22	N,Y,Y	PROX1-AS1	-5.17,-9.69,-4.94	Y,Y,Y	N	N	Y	NONE
	5:14270825|14280436	exon	2.72,0.98,2.16	0.00,0.00,0.00	0.42,3.00,1.92	5.69,-0.66,-5.71	Y,N,Y	TRIO	0.16,0.19,0.02	N,N,N	N	Y	Y	NONE
	15:48596283|48613092	exon	2.72,3.14,4.85	0.00,0.00,0.00	0.00,0.00,0.00	6.75,6.13,0	Y,Y,N	FBN1	12.58,8.37,-4.17	Y,Y,Y	N	Y	Y	NONE
	1:213894663|213966284	exon	0.00,0.00,0.00	0.00,0.00,0.00	2.50,2.81,4.23	0,-7.59,-7.08	N,Y,Y	PROX1-AS1	-5.17,-9.69,-4.94	Y,Y,Y	N	Y	Y	NONE
	8:27525362|27536855	exon	0.00,0.00,0.22	3.16,3.50,0.88	0.00,0.00,0.00	-5.20,0.67,5.54	Y,N,Y	EPHX2	-2.09,0.28,2.35	Y,N,Y	N	Y	Y	NONE
	3:119947268|120093593	exon	2.07,0.98,1.83	0.00,0.00,0.00	0.00,0.00,0.00	5.36,4.86,0	Y,Y,N	GSK3B	0.27,0.76,0.48	N,N,N	N	N	Y	NONE
	3:48922748|48927813	exon	2.07,2.46,3.67	0.00,0.00,0.31	0.00,0.00,0.00	3.65,5.71,1.05	Y,Y,N	ARIH2	0.47,0.64,0.16	N,N,N	N	Y	Y	NONE
	8:61680968|61684188	exon	237.33,205.61,248.11	30.70,32.05,24.51	15.33,22.86,27.77	2.39,2.42,0.05	Y,Y,N	ASPH	1.53,1.32,-0.21	Y,Y,N	N	Y	Y	NONE
	9:97347314|97350555	exon	3.49,3.34,3.88	0.00,0.00,0.00	0.00,0.00,0.00	6.76,6.14,0	Y,Y,N	CCDC180|RP11-23J9.4	3.70,2.96,-0.52	Y,Y,N	N	Y	Y	NONE
	15:100281229|100331054	exon	0.00,0.00,0.00	11.84,9.71,7.94	0.36,0.00,0.86	-8.79,-4.07,3.99	Y,N,Y	ADAMTS17	-8.67,-6.03,2.92	Y,Y,Y	N	Y	Y	NONE
	3:9750945|9751949	exon	3.27,2.36,3.13	0.00,0.00,0.00	0.18,0.00,0.00	6.42,3.75,-1.29	Y,Y,N	OGG1	1.58,1.55,-0.04	Y,Y,N	N	Y	Y	NONE
	8:99170039|99193057	exon	4.14,3.93,6.04	0.00,0.00,0.00	0.18,0.00,0.86	7.18,2.68,-1.99	Y,Y,N	VPS13B	-0.51,-0.85,-0.35	N,N,N	N	Y	Y	NONE
	19:45025329|45025737	exon	1.20,0.88,1.51	5.95,3.90,3.88	0.48,0.00,0.67	-2.50,0.45,2.91	Y,N,Y	RELB	-3.23,-0.15,3.07	Y,N,Y	N	Y	Y	Zheng et al., 2016
	1:31915895|31919658	exon	26.25,17.88,25.99	7.32,5.15,8.82	2.85,3.00,5.38	1.08,1.63,0.58	Y,Y,N	PTP4A2|RP11-84A19.4	0.37,0.40,0.02	N,N,N	N	Y	Y	NONE
	2:43428100|43430302	exon	1.20,0.39,0.86	1.51,4.82,2.44	1.07,3.20,2.59	-2.36,-2.30,0.06	Y,Y,N	THADA	-2.28,-2.48,-0.21	Y,Y,N	N	Y	Y	NONE
	14:103966709|103970621	exon	1.74,2.16,2.91	0.00,0.00,0.00	0.00,0.00,0.00	5.98,5.42,0	Y,Y,N	TDRD9	9.70,9.71,0	Y,Y,N	N	N	Y	NONE
	7:107281300|107298346	exon	1.52,1.96,2.91	1.15,2.78,0.63	0.00,0.00,0.00	-0.05,5.31,4.48	N,Y,Y	COG5	-1.37,-0.40,0.96	Y,N,N	N	Y	Y	NONE
	22:43833640|43841932	exon	3.59,3.05,2.05	0.00,0.00,0.00	0.00,0.00,0.00	6.41,5.81,0	Y,Y,N	SULT4A1	8.96,8.97,0	Y,Y,N	N	Y	Y	NONE
	1:90891037|90918154	intergenic	2.83,0.69,2.16	0.00,0.00,0.00	0.00,0.00,0.00	5.60,5.08,0	Y,Y,N	NONE	NONE	N,N,N	N	Y	Y	NONE
	15:50948020|50958794	exon	10.46,10.32,11.21	0.43,0.00,0.00	0.48,1.16,1.63	5.09,2.36,-2.45	Y,Y,N	AP4E1	0.34,0.12,-0.23	N,N,N	N	Y	Y	NONE
	21:45120794|45134832	exon	1.85,1.96,2.91	0.00,0.00,0.00	0.00,0.00,0.00	5.96,5.40,0	Y,Y,N	ADARB1	2.97,2.89,-0.09	Y,Y,N	N	N	Y	NONE
	10:125088191|125122868	exon	2.29,1.38,3.13	0.00,0.00,0.00	0.00,0.00,0.00	5.96,5.39,0	Y,Y,N	CTBP2	-0.02,-0.78,-0.77	N,N,N	N	Y	Y	NONE
	17:82763965|82781721	exon	8.39,5.89,4.64	7.53,8.39,9.13	1.54,1.65,1.54	-1.01,0.94,1.97	Y,N,Y	TBCD	-0.87,-0.60,0.26	N,N,N	N	Y	Y	NONE
	2:190910263|190913364	exon	0.00,0.00,0.00	3.08,1.78,2.00	1.60,1.55,3.27	-6.66,-6.97,-0.26	Y,Y,N	GLS	-2.46,-1.99,0.47	Y,Y,N	N	Y	Y	NONE
	14:99257471|99257836	exon	0.00,0.00,0.00	0.00,0.00,0.00	0.36,1.74,3.36	0,-6.48,-5.73	N,Y,Y	BCL11B	0.32,-3.08,-3.37	N,Y,Y	Y	Y	Y	NONE
	2:61178981|61186497	exon	0.87,2.16,0.97	0.00,0.00,0.00	0.00,0.00,0.00	4.99,4.56,0	Y,Y,N	AHSA2	-1.42,-1.91,-0.50	Y,Y,N	N	Y	Y	NONE
	13:41865736|41887361	exon	0.00,0.59,0.00	1.51,2.38,1.13	0.00,0.00,0.00	-3.28,1.58,4.76	Y,N,Y	VWA8	-1.11,-1.32,-0.23	Y,Y,N	N	Y	Y	NONE
	9:96562693|96565483	exon	1.85,1.08,1.83	0.00,0.00,0.00	0.00,0.00,0.00	5.32,4.83,0	Y,Y,N	CDC14B	0.02,-0.06,-0.09	N,N,N	N	Y	Y	NONE
	9:134139820|134142719	exon	0.00,0.00,0.00	0.00,0.00,0.00	0.42,1.94,0.58	0,-5.53,-4.41	N,Y,Y	WDR5	0.84,0.11,-0.75	N,N,N	N	Y	Y	NONE
	7:919968|926644	exon	0.00,0.00,0.00	0.00,0.00,0.00	0.89,2.13,0.77	0,-6.08,-5.19	N,Y,Y	COX19|ADAP1	1.52,1.08,-0.45	Y,Y,N	N	Y	Y	NONE
	17:8450780|8460160	exon	5.88,5.80,5.82	0.00,0.00,0.00	0.00,0.00,0.00	7.52,6.89,0	Y,Y,N	NDEL1	-0.47,0.18,0.64	N,N,N	N	Y	Y	NONE
	16:66622062|66623502	exon	0.00,0.00,0.00	0.00,0.00,0.00	1.31,3.39,3.07	0,-7.18,-6.64	N,Y,Y	CMTM4	-0.73,-1.38,-0.66	N,Y,N	N	Y	Y	NONE
	22:29970976|29979052	exon	7.41,6.19,6.36	0.50,0.00,0.00	0.48,0.00,0.00	4.18,3.69,-0.35	Y,Y,N	MTMR3	0.70,0.64,-0.07	N,N,N	N	Y	Y	NONE
	6:57532411|57537625	exon	15.36,12.57,18.44	2.37,1.32,1.06	1.01,1.55,1.63	2.68,2.46,-0.18	Y,Y,N	PRIM2	0.44,0.29,-0.16	N,N,N	N	Y	Y	NONE
	14:50475077|50504857	exon	11.33,7.66,10.24	0.43,0.00,0.63	0.18,0.00,1.15	3.90,3.44,-0.32	Y,Y,N	MAP4K5	0.03,-0.30,-0.34	N,N,N	N	Y	Y	NONE
	18:21383510|21403994	exon	1.20,1.18,1.94	0.00,0.00,0.00	0.00,0.00,0.00	5.13,4.67,0	Y,Y,N	RP11-296E23.1|GREB1L	0.28,0.28,0	N,N,N	N	Y	Y	NONE
	12:116236821|116237705	intron	5.01,6.19,5.93	14.85,13.88,14.75	0.65,1.65,6.15	-1.94,0.18,2.05	Y,N,Y	MED13L	-1.13,0.42,1.54	Y,N,Y	N	Y	Y	NONE
	6:158448996|158452268	exon	0.33,1.28,1.19	0.65,2.05,1.31	4.04,3.20,4.52	-1.05,-3.05,-1.93	N,Y,Y	TULP4	-0.96,-1.66,-0.70	N,Y,N	N	Y	Y	NONE
	3:146102755|146124229	exon	1.96,1.18,1.83	0.00,0.00,0.00	0.00,0.00,0.00	5.40,4.90,0	Y,Y,N	PLOD2	6.17,3.51,-2.61	Y,Y,Y	N	Y	Y	NONE
	15:42827928|42840433	exon	37.14,36.84,37.09	17.93,18.37,10.63	6.71,6.88,9.61	0.66,1.24,0.60	N,Y,N	TTBK2	-0.28,0.01,0.28	N,N,N	N	Y	Y	NONE
	1:200760839|200815644	exon	21.78,16.41,14.02	4.52,7.07,5.69	3.03,5.23,4.32	0.99,1.08,0.11	N,Y,N	CAMSAP2	0.03,0.12,0.08	N,N,N	N	Y	Y	NONE
	6:83398367|83407901	exon	36.38,35.66,43.45	12.41,12.56,9.44	11.41,25.48,17.87	1.15,0.14,-1.00	Y,N,N	ME1	-1.18,-0.81,0.36	Y,N,N	N	Y	Y	NONE
	9:33971651|33973237	exon	7.30,8.35,11.75	13.92,14.87,14.13	3.68,8.91,8.65	-1.25,-0.54,0.72	Y,N,N	UBAP2	-2.19,-1.59,0.59	Y,Y,N	N	Y	Y	NONE
	X:53645311|53654131	exon	129.29,106.98,127.02	47.41,49.23,43.14	21.45,34.39,27.87	0.78,1.13,0.38	N,Y,N	HUWE1	-0.90,-0.75,0.14	N,N,N	N	Y	Y	NONE
	20:7996026|8010315	exon	8.82,6.78,8.84	10.19,10.18,7.00	2.02,2.33,1.83	-0.75,0.92,1.69	N,N,Y	TMX4	-1.87,-0.87,0.99	Y,N,N	N	Y	Y	NONE
	1:151638888|151639119	exon	37.03,43.91,41.08	11.69,13.55,12.44	10.52,15.50,23.83	1.09,0.34,-0.72	Y,N,N	SNX27	-0.01,-0.27,-0.27	N,N,N	N	Y	Y	NONE
	5:43675511|43704400	exon	31.59,25.15,28.57	5.81,8.46,5.00	6.71,13.56,8.65	1.55,0.60,-0.93	Y,N,N	NNT	0.10,-0.55,-0.66	N,N,N	N	Y	Y	NONE
	11:77624963|77625818	exon	15.36,18.08,14.66	4.45,6.81,5.63	5.76,14.05,8.36	0.91,-0.15,-1.04	N,N,Y	CLNS1A	1.06,0.15,-0.92	Y,N,N	N	Y	Y	Li et al., 2015
	13:99238427|99244624	exon	11.33,8.84,7.87	3.51,3.37,3.00	9.39,5.52,14.70	0.90,-1.12,-1.96	N,N,Y	UBAC2	-0.18,-1.56,-1.39	N,Y,Y	N	Y	Y	NONE
	13:50927407|50949505	exon	5.01,3.44,2.37	3.30,6.67,4.38	4.63,7.07,11.34	-0.99,-2.01,-1.00	N,Y,N	RNASEH2B	-1.70,-1.89,-0.20	Y,Y,N	N	Y	Y	NONE
	3:149846011|149872154	exon	30.82,25.84,33.64	17.57,16.32,11.50	5.11,8.72,7.98	0.40,1.08,0.70	N,Y,N	RNF13|ANKUB1	-1.60,-0.47,1.11	Y,N,Y	N	Y	Y	NONE
	2:239990074|240007370	exon	54.02,58.16,63.94	16.79,20.55,13.63	18.42,31.97,26.81	1.20,0.22,-0.96	Y,N,N	NDUFA10	0.01,-0.06,-0.08	N,N,N	N	Y	Y	NONE
	13:41865736|41868477	exon	19.82,21.02,20.49	28.91,39.19,17.32	14.62,19.96,21.72	-1.04,-0.86,0.20	Y,N,N	VWA8	-1.11,-1.32,-0.23	Y,Y,N	N	Y	Y	NONE
	4:150798081|150817257	exon	17.86,20.53,19.73	11.62,13.75,6.38	2.38,6.59,3.94	0.30,1.25,0.96	N,Y,N	LRBA	-2.00,-2.22,-0.22	Y,Y,N	N	Y	Y	NONE
	3:11358418|11426926	exon	26.47,26.03,31.38	13.56,8.33,7.88	2.56,4.55,6.63	0.89,1.67,0.79	N,Y,N	ATG7	0.44,1.00,0.55	N,N,N	N	Y	Y	NONE
	19:5039836|5047669	exon	18.30,13.95,12.62	6.24,5.15,6.25	2.61,3.29,4.23	0.73,1.15,0.44	N,Y,N	KDM4B	0.49,0.44,-0.07	N,N,N	N	Y	Y	NONE
	1:20770930|20773610	exon	14.38,10.71,15.74	5.52,3.96,4.44	0.77,4.46,2.98	0.94,1.47,0.53	N,Y,N	HP1BP3	0.46,0.45,-0.02	N,N,N	N	Y	Y	NONE
	5:77449760|77464809	exon	31.04,33.20,31.70	10.76,14.27,7.63	5.41,7.94,7.49	0.97,1.21,0.26	N,Y,N	WDR41	1.13,0.86,-0.28	Y,N,N	N	Y	Y	NONE
	17:61776401|61780401	exon	25.92,24.85,27.39	6.81,8.19,7.94	5.17,7.65,9.03	1.16,0.86,-0.27	Y,N,N	BRIP1	-0.80,-1.42,-0.63	N,Y,N	Y	Y	Y	NONE
	2:58084089|58089723	exon	44.44,34.68,34.07	10.69,10.64,13.13	12.24,18.80,17.68	1.09,0.23,-0.84	Y,N,N	VRK2	-1.41,-1.91,-0.52	Y,Y,N	N	Y	Y	NONE
	18:32111754|32113860	exon	37.36,35.46,46.58	9.11,13.28,13.57	7.55,12.01,12.01	1.11,0.94,-0.15	Y,N,N	RNF138	-0.31,-1.50,-1.20	N,Y,Y	N	Y	Y	NONE
	1:179131311|179133374	exon	16.56,17.49,17.47	5.09,7.67,5.81	1.78,2.23,2.88	0.87,1.90,1.05	N,Y,N	ABL2	-0.14,1.01,1.14	N,Y,Y	Y	Y	Y	NONE
	8:98706467|98707311	exon	128.31,119.46,139.10	29.19,35.29,18.69	15.45,51.74,38.92	1.64,0.99,-0.64	Y,N,N	STK3	-0.22,-0.32,-0.11	N,N,N	N	Y	Y	NONE
	9:111386377|111391824	exon	26.69,26.23,26.53	40.67,35.68,37.39	14.14,31.10,33.25	-1.12,-0.89,0.24	Y,N,N	KIAA0368	0.22,0.15,-0.07	N,N,N	N	Y	Y	NONE
	20:35366557|35384133	exon	7.73,8.45,10.46	11.26,11.17,11.82	10.70,11.72,15.85	-0.97,-1.52,-0.53	N,Y,N	UQCC1	-0.97,-1.58,-0.63	N,Y,N	N	Y	Y	NONE
	2:31917926|31943383	exon	13.18,8.06,9.49	3.95,4.36,2.06	1.49,1.65,1.83	0.98,1.58,0.62	N,Y,N	MEMO1|DPY30	-1.53,-1.41,0.11	Y,Y,N	N	Y	Y	NONE
	10:5794885|5800705	exon	8.28,11.00,7.87	6.81,9.58,7.56	7.25,14.05,14.61	-0.41,-1.32,-0.90	N,Y,N	GDI2	-1.43,-1.62,-0.20	Y,Y,N	N	Y	Y	Zheng et al., 2016
	19:34430576|34434968	exon	11.55,10.12,13.37	17.72,15.99,14.69	9.09,12.79,11.43	-1.07,-0.92,0.16	Y,N,N	UBA2	-0.57,-0.62,-0.06	N,N,N	N	Y	Y	NONE
	17:46066537|46094701	exon	37.47,31.83,31.92	26.18,28.22,22.38	7.84,9.98,8.26	-0.20,0.93,1.15	N,N,Y	KANSL1	0.00,0.13,0.12	N,N,N	N	Y	Y	NONE
	8:70159505|70162854	exon	12.63,13.46,9.70	6.24,4.63,2.56	1.31,1.74,3.07	0.84,1.58,0.76	N,Y,N	NCOA2	-0.09,-0.13,-0.05	N,N,N	Y	Y	Y	NONE
	8:73673107|73688813	exon	60.56,50.59,55.64	15.06,16.26,14.94	15.45,26.93,24.31	1.24,0.36,-0.87	Y,N,N	RP11-463D19.1|STAU2	-0.02,-1.18,-0.94	N,N,N	N	Y	Y	NONE
	8:18765449|18804898	exon	29.63,29.47,34.18	12.34,15.66,10.57	3.21,7.07,9.42	0.68,1.33,0.67	N,Y,N	PSD3	-2.61,-3.39,-0.80	Y,Y,N	N	Y	Y	NONE
	9:93471141|93476338	exon	66.77,61.20,62.11	19.87,27.62,13.07	21.15,31.58,30.65	1.07,0.21,-0.84	Y,N,N	FAM120A	0.34,0.30,-0.05	N,N,N	N	Y	Y	NONE
	14:50640750|50645014	exon	9.91,8.65,12.62	2.65,5.95,2.06	1.07,3.20,1.83	0.97,1.43,0.46	N,Y,N	SAV1	0.22,1.42,1.19	N,Y,Y	N	Y	Y	NONE
	4:17961903|17972885	exon	38.99,34.58,38.93	12.62,19.76,8.25	6.24,9.49,11.82	0.90,1.06,0.19	N,Y,N	LCORL	-1.30,-1.44,-0.15	Y,Y,N	N	Y	Y	NONE
	9:131436620|131439061	exon	20.15,20.63,23.18	9.11,8.13,8.88	2.67,4.84,5.77	0.68,1.32,0.66	N,Y,N	PRRC2B	0.53,0.45,-0.09	N,N,N	N	Y	Y	Zheng et al., 2016
	3:31576396|31580096	exon	100.21,92.54,90.47	45.48,48.37,43.76	18.00,24.80,29.31	0.44,0.99,0.57	N,N,N	STT3B	-0.88,-0.23,0.64	N,N,N	N	Y	N	NONE
	18:24064140|24069271	exon	59.03,48.92,51.00	25.75,29.08,25.76	9.98,17.92,16.43	0.38,0.88,0.52	N,N,N	TTC39C	-1.41,-0.92,0.48	Y,N,N	N	Y	N	NONE
	6:87210451|87218731	intron	9.48,11.59,13.48	14.35,12.49,11.82	2.61,3.78,2.40	-0.76,0.95,1.73	N,N,Y	ZNF292	-3.38,-2.29,1.08	Y,Y,Y	N	Y	Y	NONE
	13:32648754|32652007	exon	5.12,5.30,4.21	7.39,7.60,4.63	4.63,8.04,11.53	-0.99,-1.64,-0.63	N,Y,N	PDS5B	-1.69,-1.62,0.06	Y,Y,N	N	Y	Y	NONE
	3:149846011|149921227	exon	27.88,24.36,29.54	21.23,19.30,24.88	3.86,8.43,11.72	-0.30,0.86,1.17	N,N,Y	RNF13|ANKUB1	-1.60,-0.47,1.11	Y,N,Y	N	Y	Y	NONE
	2:135862607|135865163	exon	8.93,9.23,10.67	14.42,14.27,14.00	3.74,6.20,7.98	-1.17,-0.26,0.93	Y,N,N	MCM6	-0.02,0.07,0.08	N,N,N	N	Y	Y	NONE
	X:47846105|47895940	exon	37.69,39.79,37.74	19.30,29.87,19.38	21.27,41.47,47.56	0.16,-0.86,-1.00	N,N,Y	ZNF81	-0.78,-1.37,-0.60	N,Y,N	N	Y	Y	NONE
	2:38585644|38591648	exon	5.23,5.89,8.30	7.82,8.52,7.50	0.71,1.65,2.98	-0.89,0.96,1.87	N,N,Y	HNRNPLL	0.28,0.63,0.35	N,N,N	N	Y	Y	NONE
	5:43675511|43677806	exon	32.89,30.65,33.53	6.03,4.89,8.63	7.13,12.21,9.51	1.67,0.77,-0.87	Y,N,N	NNT	0.10,-0.55,-0.66	N,N,N	N	Y	Y	NONE
	5:176943335|176958154	exon	96.61,88.41,99.53	63.84,65.95,42.01	19.85,20.93,24.60	0.14,1.09,0.97	N,Y,N	UIMC1	-0.35,-0.44,-0.10	N,N,N	N	Y	Y	NONE
	3:57890041|57896932	exon	11.55,16.80,12.72	29.84,24.19,17.07	7.72,11.04,12.11	-1.36,-0.56,0.83	Y,N,N	SLMAP	-2.91,-1.96,0.94	Y,Y,N	N	Y	Y	NONE
	14:49663315|49674427	exon	24.18,20.53,30.08	6.89,6.81,5.81	8.08,9.01,11.15	1.33,0.38,-0.92	Y,N,N	POLE2	0.40,-0.66,-1.07	N,N,Y	N	Y	Y	NONE
	5:77046347|77048272	exon	11.44,9.33,11.32	3.01,2.71,4.94	1.54,1.36,2.98	0.94,1.42,0.51	N,Y,N	AGGF1	0.07,-0.03,-0.10	N,N,N	N	Y	Y	NONE
	22:45689712|45729590	exon	11.22,11.99,9.92	4.81,3.44,3.00	0.42,0.00,2.02	0.96,2.75,1.65	N,Y,N	ATXN10	1.04,0.45,-0.61	Y,N,N	N	Y	Y	NONE
	9:93476256|93498886	exon	11.65,11.89,11.21	3.51,3.83,5.00	0.77,1.84,1.92	0.87,2.01,1.15	N,Y,N	FAM120A	0.34,0.30,-0.05	N,N,N	N	Y	Y	NONE
	12:69800209|69801721	exon	35.18,32.62,35.80	12.12,11.43,12.69	7.37,8.72,7.98	0.90,1.07,0.20	N,Y,N	RAB3IP	-0.43,-0.75,-0.34	N,N,N	N	Y	Y	NONE
	1:212784363|212787637	exon	1.85,1.38,2.80	0.00,0.00,0.00	0.12,0.00,0.00	5.75,3.66,-0.97	Y,N,N	NSL1	1.51,0.94,-0.58	Y,N,N	N	Y	Y	NONE
	17:78392476|78404089	exon	0.00,0.00,0.00	0.00,0.00,0.00	0.48,1.45,0.67	0,-5.41,-4.18	N,Y,N	PGS1	-0.10,-0.56,-0.48	N,N,N	N	Y	Y	NONE
	14:80478254|80530886	exon	0.98,0.69,1.62	0.00,0.00,0.00	0.00,0.00,0.00	4.56,4.20,0	Y,N,N	CEP128	-0.32,-0.62,-0.31	N,N,N	N	Y	Y	NONE
	20:37198397|37213865	exon	0.00,0.29,0.00	1.00,1.32,1.13	0.48,0.00,0.00	-3.57,-1.44,1.50	Y,N,N	RPN2	0.59,0.41,-0.19	N,N,N	N	Y	Y	NONE
	1:45824433|45882395	exon	0.00,0.39,0.00	2.15,1.98,2.63	0.00,0.00,0.86	-4.33,-1.27,2.22	Y,N,N	MAST2	-0.39,0.14,0.52	N,N,N	N	Y	Y	NONE
	5:108946130|108959347	exon	11.22,8.06,12.62	1.08,1.65,1.94	0.65,0.00,0.00	2.13,3.47,1.48	Y,N,N	FER	-0.06,0.61,0.66	N,N,N	N	Y	Y	NONE
	7:130039464|130049144	exon	2.61,3.73,5.39	5.24,12.09,5.50	3.27,4.65,6.34	-1.51,-1.23,0.31	Y,N,N	ZC3HC1	0.35,0.04,-0.32	N,N,N	N	Y	Y	NONE
	5:137952628|137954376	exon	7.30,9.14,8.52	2.08,3.11,2.63	1.31,0.00,1.92	1.07,1.76,0.68	Y,N,N	FAM13B	1.18,1.74,0.55	Y,Y,N	N	Y	Y	NONE
	3:40309871|40312169	exon	2.18,0.59,0.97	0.00,0.00,0.00	0.00,0.00,0.00	4.81,4.40,0	Y,N,N	EIF1B	2.30,2.41,0.10	Y,Y,N	N	Y	Y	NONE
	2:10644320|10668723	exon	4.25,3.63,5.28	4.95,5.09,6.13	0.65,2.62,1.35	-0.91,0.63,1.52	N,N,Y	NOL10	-1.42,-0.46,0.94	Y,N,N	N	Y	Y	NONE
	12:19493800|19493986	exon	2.07,0.69,0.75	0.00,0.00,0.00	0.18,0.00,0.00	4.69,2.35,-1.29	Y,N,N	AEBP2	0.57,0.38,-0.21	N,N,N	N	Y	Y	NONE
	13:98897488|98904706	exon	0.00,0.20,0.00	4.45,4.36,3.38	0.36,0.00,1.25	-6.01,-3.13,2.34	Y,N,N	DOCK9	-4.07,-2.37,1.69	Y,Y,Y	N	Y	Y	NONE
	8:37765526|37766355	exon	13.94,10.90,13.05	3.37,3.57,2.81	2.26,2.42,6.53	1.35,0.79,-0.52	Y,N,N	PROSC	-1.56,-1.63,-0.08	Y,Y,N	N	Y	Y	NONE
	5:66012049|66028343	exon	1.52,1.38,0.75	0.00,0.00,0.00	0.00,0.00,0.00	4.81,4.40,0	Y,N,N	ERBB2IP	0.21,0.59,0.37	N,N,N	N	Y	Y	NONE
	6:135300500|135323324	exon	0.87,2.16,3.45	0.00,0.00,0.00	0.00,0.00,0.67	5.86,2.24,-1.76	Y,N,N	AHI1	-0.63,-2.27,-1.65	N,Y,Y	N	Y	Y	NONE
	5:138006990|138019146	exon	2.51,1.08,1.08	0.00,0.00,0.00	0.24,0.00,0.00	5.27,2.43,-1.48	Y,N,N	FAM13B	1.18,1.74,0.55	Y,Y,N	N	Y	Y	NONE
	3:47169169|47174263	intron	2.72,2.16,0.65	1.08,0.40,0.00	0.00,0.00,0.00	1.27,5.06,1.93	N,Y,N	KIF9-AS1	1.35,2.72,1.33	Y,Y,Y	N	Y	Y	NONE
	10:94441896|94444539	intron	1.09,1.67,2.05	0.00,0.00,1.00	0.00,0.00,0.00	1.20,4.85,1.75	N,Y,N	TBC1D12	-0.18,-0.08,0.09	N,N,N	N	Y	Y	NONE
	5:108186117|108227601	intron	1.74,1.38,1.08	0.00,0.00,0.00	0.12,0.00,0.00	5.08,3.12,-0.97	Y,N,N	FBXL17	-0.61,0.32,0.92	N,N,N	N	Y	Y	NONE
	10:102258929|102260116	exon	2.94,1.28,4.21	0.00,0.00,0.19	0.00,0.00,0.86	4.31,2.28,-0.85	Y,N,N	GBF1	0.58,0.53,-0.06	N,N,N	N	Y	Y	NONE
	17:61847101|61861569	exon	0.33,1.38,1.51	0.00,0.00,0.00	0.00,0.00,0.00	4.51,4.16,0	Y,N,N	BRIP1	-0.80,-1.42,-0.63	N,Y,N	Y	Y	Y	NONE
	7:47435282|47442055	exon	2.07,2.85,2.80	7.24,2.11,2.88	6.89,6.69,7.40	-1.24,-2.46,-1.17	N,Y,N	TNS3	-1.49,-2.30,-0.82	Y,Y,N	N	Y	Y	NONE
	15:76292431|76295737	exon	4.25,4.91,3.88	1.22,2.05,2.88	3.27,3.88,5.67	0.45,-0.95,-1.36	N,N,Y	ETFA	1.52,0.42,-1.11	Y,N,Y	N	Y	Y	NONE
	2:15488894|15534641	exon	0.87,1.87,0.00	2.30,4.49,1.88	0.48,0.00,0.38	-2.01,0.39,2.48	N,N,Y	NBAS	-1.32,-0.47,0.84	Y,N,N	N	Y	Y	NONE
	17:52274034|52280154	intergenic	0.54,0.79,1.94	0.00,0.00,0.00	0.00,0.00,0.00	4.54,4.18,0	Y,N,N	NONE	NONE	N,N,N	N	N	Y	NONE
	1:245017242|245083688	exon	1.63,1.38,0.32	0.00,0.00,0.00	0.00,0.00,0.00	4.59,4.22,0	Y,N,N	EFCAB2	1.47,1.13,-0.35	Y,Y,N	N	Y	Y	NONE
	15:72555271|72561549	exon	5.12,2.36,0.65	0.00,0.00,0.25	0.30,1.26,0.00	3.67,1.39,-1.43	Y,N,N	ARIH1	0.39,0.08,-0.32	N,N,N	N	Y	Y	NONE
	9:5787061|5787593	exon	0.87,1.08,1.73	0.43,1.59,0.00	2.08,2.13,3.46	0.33,-2.01,-2.06	N,Y,N	ERMP1	-1.42,-1.56,-0.15	Y,Y,N	N	Y	Y	NONE
	12:42210355|42210680	exon	0.87,0.00,0.00	0.57,0.00,2.88	0.59,2.52,2.59	-1.64,-3.30,-0.66	N,Y,N	YAF2	0.24,0.15,-0.10	N,N,N	N	Y	Y	NONE
	1:179990507|179992221	exon	0.76,1.67,2.80	0.00,0.00,0.00	0.18,0.00,1.15	5.48,0.98,-2.16	Y,N,N	CEP350	-1.09,-0.35,0.72	Y,N,N	N	Y	Y	NONE
	16:18797925|18798834	exon	5.88,7.96,5.61	0.72,2.78,1.31	1.25,0.97,0.00	1.42,1.85,0.42	Y,N,N	RP11-1035H13.3|ARL6IP1	0,0,0	N,N,N	N	Y	Y	NONE
	6:82957312|83038485	exon	0.00,0.00,0.00	0.00,0.00,0.00	0.24,1.07,1.25	0,-5.28,-3.96	N,Y,N	UBE3D	-1.58,-1.89,-0.32	Y,Y,N	N	Y	Y	NONE
	4:143527868|143528714	exon	0.76,1.67,1.08	0.00,0.00,0.00	0.00,0.00,0.00	4.73,4.34,0	Y,N,N	SMARCA5	-0.23,-0.88,-0.66	N,N,N	N	Y	Y	NONE
	5:143041816|143057747	exon	0.33,0.39,0.00	0.00,0.00,0.00	1.01,1.07,0.58	2.06,-2.68,-4.52	N,N,Y	ARHGAP26	-2.56,-3.14,-0.59	Y,Y,N	Y	Y	Y	NONE
	17:15677176|15683157	exon	1.20,0.69,1.51	0.00,0.00,0.00	0.24,0.00,0.00	4.63,1.97,-1.48	Y,N,N	TRIM16	2.91,5.08,2.15	Y,Y,Y	N	N	Y	NONE
	10:4830675|4847299	exon	0.00,0.00,0.00	0.79,0.00,0.00	0.59,2.33,1.54	-2.36,-6.25,-2.08	N,Y,N	AKR1E2	-3.09,-3.82,-0.73	Y,Y,N	N	Y	Y	NONE
	17:17142627|17143669	exon	0.00,0.29,0.00	0.79,0.86,1.31	0.89,1.07,1.25	-3.34,-3.91,-0.42	N,Y,N	MPRIP	-0.24,0.15,0.38	N,N,N	N	Y	Y	NONE
	17:75042181|75042659	exon	1.63,1.28,1.83	1.51,2.31,2.25	0.12,0.00,0.00	-0.95,3.30,3.92	N,N,Y	KCTD2|ATP5H	0.77,0.99,0.21	N,N,N	N	Y	Y	NONE
	7:510809|512455	exon	0.00,0.00,0.00	1.43,0.00,0.63	1.13,0.78,1.73	-3.03,-6.12,-1.03	N,Y,N	PDGFA	-2.15,-1.63,0.50	Y,Y,N	N	Y	Y	NONE
	6:63646527|63646795	exon	1.63,3.14,3.67	0.00,0.00,0.00	0.77,0.00,0.00	6.35,1.76,-1.88	Y,N,N	PHF3	-1.47,-1.22,0.24	Y,Y,N	N	Y	Y	NONE
	X:155298785|155299145	exon	1.63,1.38,0.65	0.00,0.00,0.00	0.00,0.00,0.00	4.80,4.39,0	Y,N,N	CLIC2	3.27,0.88,-2.20	Y,N,Y	N	Y	Y	NONE
	19:29985223|29986417	exon	2.94,2.16,0.75	3.16,2.45,0.25	3.09,4.36,3.56	-0.50,-1.87,-1.27	N,Y,N	URI1	-1.40,-1.83,-0.44	Y,Y,N	N	Y	Y	NONE
	17:49311312|49312042	exon	13.07,9.92,12.72	3.87,2.05,3.31	2.85,3.58,3.17	1.32,0.86,-0.43	Y,N,N	ZNF652	-0.63,-0.30,0.32	N,N,N	N	Y	Y	NONE
	15:64817946|64819223	exon	5.34,4.42,4.42	1.00,1.12,0.19	1.54,0.00,4.71	2.02,0.16,-1.47	Y,N,N	PIF1	-0.55,-2.12,-1.58	N,Y,Y	N	Y	Y	NONE
	9:122280443|122291840	exon	20.59,20.83,19.95	17.22,15.40,13.38	4.58,5.62,7.40	-0.18,0.81,1.01	N,N,Y	MRRF	0.90,0.61,-0.30	N,N,N	N	Y	Y	NONE
	4:41598920|41619440	exon	0.76,0.88,1.62	0.00,0.00,0.00	0.00,0.00,0.00	4.56,4.19,0	Y,N,N	LIMCH1	4.41,11.43,6.80	Y,Y,Y	N	Y	Y	NONE
	14:34862044|34862322	exon	15.25,18.47,14.77	2.30,4.49,1.75	2.56,4.46,6.34	1.93,0.93,-0.97	Y,N,N	BAZ1A	0.28,-0.95,-1.25	N,N,Y	N	Y	Y	NONE
	14:37240433|37247907	exon	0.98,1.08,1.73	0.00,0.00,0.00	0.00,0.00,0.00	4.87,4.45,0	Y,N,N	MIPOL1	2.64,7.39,4.05	Y,Y,Y	N	Y	Y	NONE
	1:233236845|233252788	exon	0.87,0.69,1.08	0.00,0.00,0.00	0.48,0.87,1.63	4.13,-1.03,-4.52	N,N,Y	PCNXL2	0.49,-0.26,-0.77	N,N,N	N	Y	Y	NONE
	12:49661966|49668554	exon	0.00,0.00,0.00	1.08,0.26,0.94	0.00,0.00,0.00	-4.67,0,3.09	Y,N,N	FMNL3	-2.75,-1.41,1.33	Y,Y,Y	N	Y	Y	NONE
	3:172295363|172310881	exon	1.63,1.28,2.37	0.65,0.00,0.00	0.00,0.00,0.00	2.08,5.00,1.42	N,Y,N	FNDC3B	-0.11,1.86,1.95	N,Y,Y	N	Y	Y	NONE
	22:33761371|33856802	exon	0.00,0.00,0.00	1.51,0.53,2.31	0.36,0.00,0.00	-5.91,-2.41,2.19	Y,N,N	LARGE	-9.30,-8.19,1.26	Y,Y,Y	N	Y	Y	NONE
	7:77778338|77778814	exon	5.12,5.01,6.04	11.12,9.19,6.38	4.58,4.84,5.19	-1.30,-0.88,0.44	Y,N,N	RSBN1L	-2.73,-1.89,0.82	Y,Y,N	N	Y	Y	NONE
	3:195878253|195888606	exon	0.00,0.29,0.00	1.58,1.98,2.56	0.89,1.26,0.00	-4.52,-3.25,0.93	Y,N,N	TNK2	-1.49,-1.02,0.46	Y,Y,N	N	Y	Y	NONE
	11:9283371|9299701	exon	2.61,1.38,2.37	0.29,0.00,0.00	0.36,0.00,0.00	3.51,2.36,-0.50	Y,N,N	TMEM41B	0.20,-0.23,-0.44	N,N,N	N	Y	Y	NONE
	3:33120344|33134265	exon	0.00,0.00,0.00	0.50,1.72,0.31	0.00,0.00,0.00	-4.73,0,3.16	Y,N,N	CRTAP	-0.17,2.46,2.62	N,Y,Y	N	Y	Y	NONE
	4:26666333|26688407	exon	1.96,1.96,0.43	1.15,0.00,0.00	0.00,0.00,0.00	1.07,4.67,1.75	N,Y,N	TBC1D19	-0.40,0.32,0.71	N,N,N	N	Y	Y	NONE
	17:75208527|75218306	exon	1.63,0.98,0.86	0.00,0.00,0.00	0.53,1.16,0.00	4.70,0.02,-2.20	Y,N,N	NUP85	0.74,0.26,-0.50	N,N,N	N	Y	Y	NONE
	11:9429674|9431003	exon	80.93,68.77,76.56	22.67,37.40,24.63	22.34,42.92,41.13	0.82,0.14,-0.66	N,N,N	IPO7	-1.18,-1.31,-0.14	Y,Y,N	N	Y	N	NONE
	12:7064267|7065299	exon	0.76,0.88,1.62	0.00,0.00,0.00	0.00,0.00,0.00	4.56,4.19,0	Y,N,N	C1S	6.60,8.16,1.52	Y,Y,Y	N	N	Y	NONE
	15:65737707|65738875	exon	1.74,1.08,4.74	0.00,0.00,0.00	0.30,0.78,0.00	6.10,1.70,-2.04	Y,N,N	DENND4A|RAB11A	-0.46,-0.78,-0.33	N,N,N	N	Y	Y	NONE
	15:44337763|44338317	exon	1.20,1.87,1.51	0.00,1.19,0.00	0.00,0.00,0.00	1.19,4.78,1.75	N,Y,N	CASC4	-0.16,-0.10,0.05	N,N,N	N	Y	Y	NONE
	11:63651936|63652575	exon	1.63,1.96,1.19	0.00,2.18,0.00	0.00,0.00,0.00	0.52,4.85,1.86	N,Y,N	ATL3|RP11-697H9.2	0.19,3.10,2.90	N,Y,Y	N	Y	Y	NONE
	10:84417771|84438707	exon	19.39,23.48,27.39	0.00,2.51,2.63	3.62,3.29,6.34	2.80,1.39,-1.41	N,Y,N	CCSER2	-0.33,-0.34,-0.02	N,N,N	N	Y	Y	NONE
	16:84990304|84996007	exon	1.20,1.38,0.65	0.00,0.00,0.00	0.12,0.00,0.86	4.55,0.74,-1.94	Y,N,N	ZDHHC7	0.87,1.02,0.14	N,Y,N	N	Y	Y	NONE
	17:59764971|59773944	intron	1.85,5.01,3.56	1.65,1.45,0.00	0.30,0.00,0.00	1.11,3.35,1.29	N,Y,N	VMP1	-1.51,0.13,1.63	Y,N,Y	N	Y	Y	NONE
	2:109564366|109574767	exon	0.98,1.08,2.91	0.65,1.06,0.00	0.00,0.00,0.00	0.94,4.87,2.06	N,Y,N	SEPT10	-1.51,0.13,1.63	Y,N,Y	N	N	Y	NONE
	1:233160283|233179175	exon	1.09,0.79,1.29	0.00,0.00,0.00	0.18,0.00,0.00	4.50,2.22,-1.29	Y,N,N	PCNXL2	0.49,-0.26,-0.77	N,N,N	N	Y	Y	NONE
	1:64550594|64602912	exon	0.00,0.00,0.00	1.51,0.00,0.38	1.01,2.52,2.50	-2.96,-6.79,-1.69	N,Y,N	CACHD1	-0.99,-1.59,-0.61	N,Y,N	N	Y	Y	NONE
	14:50180572|50188700	exon	1.20,0.69,1.51	0.00,0.00,0.00	0.00,0.00,0.00	4.63,4.25,0	Y,N,N	SOS2	0.01,0.45,0.43	N,N,N	N	Y	Y	NONE
	1:77858938|77861322	exon	2.18,1.67,0.86	0.00,0.00,0.00	0.42,0.00,0.00	5.30,1.75,-1.77	Y,N,N	FAM73A	-0.37,1.17,1.53	N,Y,Y	N	Y	Y	NONE
	19:8473664|8474244	exon	0.00,0.00,0.00	0.00,0.00,0.00	0.95,0.00,0.67	0,-4.83,-2.10	N,Y,N	HNRNPM	0.30,-0.50,-0.80	N,N,N	N	Y	Y	NONE
	2:43505622|43527988	exon	0.00,0.00,0.00	0.00,2.05,1.44	0.65,0.68,1.63	-3.12,-5.69,-0.08	N,Y,N	THADA	-2.28,-2.48,-0.21	Y,Y,N	N	Y	Y	NONE
	2:159065896|159097834	exon	12.96,13.85,11.86	5.95,4.43,2.25	2.91,5.62,3.07	1.04,0.76,-0.26	Y,N,N	TANC1	-0.27,0.33,0.59	N,N,N	N	Y	Y	NONE
	2:239156652|239163923	exon	2.40,2.95,1.19	2.22,0.00,1.25	5.76,10.46,9.70	0.25,-2.89,-2.71	N,Y,N	HDAC4	-1.11,-2.80,-1.70	Y,Y,Y	N	Y	Y	NONE
	2:69329297|69329798	exon	0.44,1.77,1.40	0.00,0.00,0.00	0.53,0.00,0.00	4.76,1.07,-1.82	Y,N,N	GFPT1	0.57,0.86,0.28	N,N,N	N	Y	Y	NONE
	8:25268845|25278665	exon	1.31,1.87,0.75	0.14,0.00,0.81	0.00,0.00,0.00	1.17,4.52,1.78	N,Y,N	DOCK5	-0.09,0.57,0.64	N,N,N	N	Y	Y	NONE
	2:233388257|233398449	intron	0.00,0.98,0.43	4.23,2.51,3.81	0.53,2.23,2.11	-3.31,-2.42,0.86	Y,N,N	DGKD	1.46,-0.09,-1.56	Y,N,Y	N	N	Y	NONE
	12:122618343|122622607	exon	1.42,0.88,1.73	0.00,0.00,0.00	0.36,0.00,0.00	4.98,1.71,-1.72	Y,N,N	KNTC1	0.30,-0.33,-0.64	N,N,N	N	Y	Y	NONE
	X:73577407|73584572	exon	9.48,9.63,9.60	1.43,3.30,2.88	1.01,2.62,2.79	1.29,1.25,-0.02	Y,N,N	CHIC1	-0.39,0.70,1.07	N,N,Y	N	Y	Y	NONE
	1:246327201|246355094	exon	1.74,1.67,2.05	0.00,0.00,0.44	0.00,0.00,0.00	2.56,5.06,1.27	N,Y,N	SMYD3	0.88,0.30,-0.60	N,N,N	N	Y	Y	NONE
	14:100468021|100484124	exon	5.12,4.13,4.53	0.79,0.00,2.13	0.36,0.00,0.67	1.36,2.54,0.80	N,Y,N	WDR25	1.83,2.50,0.66	Y,Y,N	N	Y	Y	NONE
	12:10973655|11047188	exon	9.91,11.00,10.35	2.15,0.00,0.50	1.07,1.74,2.69	2.65,1.55,-1.15	N,Y,N	TAS2R14|PRH1|PRR4|PRH1-PRR4	-0.21,-1.63,-1.39	N,Y,Y	N	Y	Y	NONE
	6:147260615|147278204	exon	2.29,4.52,4.10	0.00,0.00,0.00	0.24,0.00,1.25	6.78,1.85,-2.10	Y,N,N	STXBP5	-0.02,-0.29,-0.28	N,N,N	N	Y	Y	NONE
	15:34932318|34938813	exon	2.07,2.16,1.08	0.00,0.00,0.00	0.59,0.00,0.96	5.54,0.62,-2.21	Y,N,N	AQR	-0.41,-1.34,-0.94	N,Y,N	N	Y	Y	NONE
	12:118019072|118022359	exon	0.87,0.88,1.40	0.00,0.00,0.00	0.00,0.00,0.00	4.50,4.14,0	Y,N,N	RFC5	1.23,0.48,-0.76	Y,N,N	N	Y	Y	NONE
	5:14330778|14336727	exon	7.52,8.55,7.98	2.30,3.96,2.19	0.36,0.39,2.02	0.92,2.18,1.26	N,Y,N	TRIO	0.16,0.19,0.02	N,N,N	N	Y	Y	NONE
	21:41237513|41257326	exon	1.52,0.00,0.00	8.68,8.92,8.38	1.19,1.07,0.77	-3.86,-1.90,2.59	N,N,Y	BACE2	-2.92,-1.19,1.73	Y,Y,Y	N	Y	Y	NONE
	7:510809|517490	exon	0.00,0.00,0.00	2.37,0.00,0.56	1.90,0.48,2.11	-3.08,-6.53,-0.89	N,Y,N	PDGFA	-2.15,-1.63,0.50	Y,Y,N	N	Y	Y	NONE
	3:170295911|170297393	exon	0.00,0.00,0.00	0.00,0.00,0.00	0.42,0.87,0.38	0,-4.72,-3.16	N,Y,N	PRKCI	0.14,0.03,-0.11	N,N,N	N	Y	Y	NONE
	7:99388039|99388261	exon	0.00,0.00,0.00	3.16,0.79,0.75	0.42,0.00,0.00	-5.94,-2.60,1.97	Y,N,N	ARPC1B	-1.65,-0.13,1.51	Y,N,Y	N	Y	Y	NONE
	5:95763508|95788858	exon	7.84,4.42,6.90	0.00,0.00,0.63	0.42,0.00,0.00	3.50,3.80,-0.05	N,Y,N	RHOBTB3|GLRX	0.46,1.61,1.14	N,Y,Y	N	Y	Y	NONE
	15:30908118|30914091	exon	1.74,1.67,0.97	1.08,0.00,1.06	0.00,0.00,0.00	0.35,4.70,1.93	N,Y,N	FAN1	-0.17,0.48,0.64	N,N,N	N	Y	Y	NONE
	2:112501206|112503181	exon	5.01,3.73,3.99	4.81,8.00,3.06	0.42,0.19,1.63	-0.88,1.50,2.34	N,N,Y	TTL	-1.23,-1.03,0.19	Y,Y,N	Y	Y	Y	NONE
	X:77829031|77830895	exon	2.61,0.59,1.51	0.00,0.00,0.00	0.24,0.00,0.67	5.26,1.22,-1.96	Y,N,N	MAGT1	0.13,0.21,0.07	N,N,N	N	Y	Y	NONE
	14:102040236|102040673	exon	12.96,9.04,7.44	10.40,13.41,5.31	0.71,3.00,3.75	-0.54,1.12,1.66	N,N,Y	RP11-1017G21.4|DYNC1H1	-1.26,-1.48,-0.21	N,N,N	N	Y	Y	NONE
	X:2211489|2221229	intergenic	0.87,1.08,1.73	0.00,0.00,0.00	0.00,0.00,0.00	4.81,4.40,0	Y,N,N	NONE	NONE	N,N,N	N	N	Y	NONE
	20:41267463|41269083	exon	1.63,2.16,3.56	0.72,0.00,0.00	0.00,0.00,0.00	2.33,5.53,1.49	N,Y,N	ZHX3	-0.40,-0.07,0.32	N,N,N	N	Y	Y	NONE
	10:114959726|114974385	exon	5.45,5.60,5.18	1.43,1.98,1.88	0.30,0.00,0.00	1.00,4.03,2.69	N,Y,N	TRUB1	0.31,-0.37,-0.68	N,N,N	N	Y	Y	NONE
	14:55648025|55648870	exon	5.99,3.05,4.64	0.43,0.40,1.56	1.01,1.65,0.96	1.78,0.89,-0.81	Y,N,N	KTN1	-0.95,-0.73,0.21	N,N,N	Y	Y	Y	NONE
	1:9931891|9935627	exon	1.31,1.38,1.62	3.66,0.00,3.25	2.38,5.43,2.02	-1.18,-2.10,-0.64	N,Y,N	LZIC	0.88,0.04,-0.85	N,N,N	N	Y	Y	NONE
	X:77616613|77620532	exon	7.08,1.96,3.67	0.00,0.00,0.81	0.30,0.00,0.00	2.57,3.62,0.30	N,Y,N	ATRX	-0.67,-0.97,-0.31	N,N,N	Y	Y	Y	NONE
	16:66813564|66813846	exon	0.00,0.00,0.00	0.00,0.00,0.38	0.65,1.45,0.86	-1.86,-5.68,-2.34	N,Y,N	NAE1	-0.70,-2.68,-1.99	N,Y,Y	N	Y	Y	NONE
	17:46966534|46970309	intron	1.74,1.18,0.43	0.00,0.00,0.00	0.00,0.00,0.00	4.61,4.23,0	Y,N,N	RP11-156P1.2	0,0,0	N,N,N	N	N	Y	NONE
	3:179719940|179721589	exon	1.85,1.38,1.62	0.65,0.00,0.00	0.00,0.00,0.00	2.06,4.86,1.42	N,Y,N	USP13	-0.55,-0.20,0.33	N,N,N	N	Y	Y	NONE
	20:39001730|39006356	exon	0.00,0.00,0.00	0.00,0.00,0.00	0.42,1.65,0.58	0,-5.39,-4.16	N,Y,N	DHX35	0.06,-0.31,-0.38	N,N,N	N	Y	Y	NONE
	10:132607915|132697919	exon	0.54,2.65,2.26	0.00,0.00,0.00	0.18,0.00,0.29	5.56,2.22,-1.75	Y,N,N	INPP5A	-0.69,-0.71,-0.03	N,N,N	N	Y	Y	NONE
	9:128740772|128742745	exon	1.42,1.87,0.65	2.58,3.63,3.00	0.89,0.00,2.02	-1.78,-0.57,1.09	Y,N,N	ZER1	1.65,3.05,1.39	Y,Y,Y	N	Y	Y	NONE
	11:103303093|103323990	exon	3.05,4.22,2.59	0.57,0.00,0.75	0.00,0.00,0.29	2.08,3.97,1.01	N,Y,N	DYNC2H1	0.93,0.99,0.04	N,N,N	N	Y	Y	NONE
	3:15414021|15415942	exon	0.76,0.69,1.83	0.00,0.00,0.00	0.00,0.00,0.48	4.55,1.70,-1.60	Y,N,N	METTL6	3.19,2.83,-0.36	Y,Y,N	N	Y	Y	NONE
	1:202773118|202777094	exon	1.09,1.96,1.51	0.72,0.00,0.00	0.00,0.00,0.00	1.77,4.77,1.49	N,Y,N	KDM5B	1.04,1.66,0.60	Y,Y,N	N	Y	Y	NONE
	5:21491321|21501826	exon	11.11,10.22,15.20	2.58,1.06,1.31	1.54,0.00,1.06	2.26,2.32,0.26	Y,N,N	GUSBP1	1.25,0.48,-0.78	Y,N,N	N	Y	Y	NONE
	11:12504314|12514065	exon	1.42,0.29,2.37	0.00,2.18,0.00	0.00,0.00,0.00	0.31,4.51,1.86	N,Y,N	PARVA	0.01,0.70,0.68	N,N,N	N	Y	Y	NONE
	6:147260615|147291172	exon	2.07,1.08,0.97	0.00,0.00,0.00	0.42,0.00,0.00	5.03,1.55,-1.77	Y,N,N	STXBP5	-0.02,-0.29,-0.28	N,N,N	N	Y	Y	NONE
	17:623533|627316	exon	0.00,0.00,0.00	2.87,0.00,0.00	1.07,1.55,1.73	-3.07,-6.35,-0.65	N,Y,N	VPS53	-0.38,-0.92,-0.55	N,N,N	N	Y	Y	NONE
	17:1083520|1100735	exon	1.31,0.69,0.97	2.94,2.05,2.56	1.25,2.33,0.86	-1.92,-1.52,0.38	Y,N,N	ABR	-2.08,-1.12,0.95	Y,Y,N	N	Y	Y	NONE
	1:108752257|108760085	exon	0.33,0.00,0.00	1.51,2.97,0.63	0.30,0.00,1.35	-4.08,-2.65,1.10	Y,N,N	STXBP3	-1.69,-1.20,0.48	Y,Y,N	N	Y	Y	NONE
	1:201854595|201857194	exon	0.00,0.00,0.00	0.00,0.93,0.00	0.42,0.87,0.38	-2.44,-4.72,-0.85	N,Y,N	IPO9	0.20,-0.22,-0.43	N,N,N	N	Y	Y	NONE
	19:47150202|47155213	exon	0.00,0.49,0.00	0.79,2.18,1.44	0.24,0.00,0.67	-3.32,-1.40,1.59	Y,N,N	SAE1	-0.43,0.06,0.48	N,N,N	N	Y	Y	NONE
	9:36052265|36065624	exon	2.94,0.69,3.02	0.00,1.65,0.00	0.00,0.00,0.00	1.17,5.32,1.82	N,Y,N	RECK	0.33,2.76,2.40	N,Y,Y	N	Y	Y	NONE
	7:140355668|140358785	exon	11.44,13.75,10.57	3.73,2.71,1.56	1.96,4.36,3.36	1.58,0.95,-0.60	Y,N,N	SLC37A3	-0.21,-0.14,0.05	N,N,N	N	Y	Y	NONE
	21:37420299|37428908	intron	1.74,1.08,1.08	0.00,0.00,1.94	0.00,0.00,0.00	0.18,4.50,1.88	N,Y,N	DYRK1A	-0.56,0.26,0.80	N,N,N	N	N	Y	NONE
	4:153270338|153276130	exon	2.40,4.91,4.96	0.72,0.00,0.00	0.12,0.00,0.00	2.95,4.75,0.65	N,Y,N	TRIM2	-3.35,0.63,3.97	Y,N,Y	N	Y	Y	NONE
	12:132816540|132822311	exon	1.20,1.67,1.62	0.00,0.00,0.00	0.24,0.00,0.00	5.22,2.39,-1.48	Y,N,N	GOLGA3	0.79,1.09,0.29	N,Y,N	N	Y	Y	NONE
	6:82957312|83044659	exon	1.96,1.57,1.29	1.51,0.46,3.44	2.32,2.62,4.61	-0.82,-1.92,-1.02	N,Y,N	UBE3D	-1.58,-1.89,-0.32	Y,Y,N	N	Y	Y	NONE
	3:170145423|170149244	exon	10.57,14.24,12.08	0.93,3.70,0.44	0.95,2.13,0.00	2.26,2.40,0.20	Y,N,N	PHC3	-1.42,-0.32,1.09	Y,N,Y	N	Y	Y	NONE
	20:35842573|35858381	exon	4.36,3.05,3.88	2.01,0.00,1.19	0.00,0.00,0.00	1.06,6.21,1.93	N,Y,N	PHF20	-0.15,-0.11,0.03	N,N,N	N	Y	Y	NONE
	19:44076322|44085803	exon	1.85,0.88,2.48	0.00,0.00,0.00	0.00,0.00,0.67	5.47,1.92,-1.76	Y,N,N	AC084219.2|ZNF284	0,0,0	N,N,N	N	Y	Y	NONE
	11:77955942|77961138	exon	1.09,0.69,1.40	0.00,1.45,1.88	1.25,1.84,4.23	-0.65,-2.06,-1.15	N,Y,N	INTS4	0.08,-0.37,-0.46	N,N,N	N	Y	Y	NONE
	13:43065686|43085838	exon	0.00,0.00,0.00	0.00,2.11,0.81	0.59,0.58,1.35	-3.07,-5.44,-0.13	N,Y,N	DNAJC15	-10.35,-8.75,1.75	Y,Y,Y	N	N	Y	NONE
	2:134250050|134254644	intron	0.00,0.69,0.65	1.79,1.78,2.06	1.13,0.78,3.36	-2.53,-2.75,-0.21	Y,N,N	MGAT5	-5.61,-2.82,2.78	Y,Y,Y	N	Y	Y	NONE
	1:179302677|179323495	exon	1.63,0.98,0.97	0.00,0.00,0.00	0.00,0.00,0.00	4.76,4.36,0	Y,N,N	SOAT1	1.06,1.07,-0.01	Y,Y,N	N	N	Y	NONE
	9:34286617|34290389	exon	1.09,0.88,0.65	2.80,4.36,3.75	0.95,0.00,0.00	-2.61,-0.07,1.90	Y,N,N	KIF24	-1.92,-1.43,0.49	Y,Y,N	N	Y	Y	NONE
	5:52861447|52865817	exon	0.76,0.29,0.00	1.72,3.17,0.69	0.18,0.00,0.86	-2.75,-0.76,1.77	Y,N,N	ITGA1	-2.26,0.37,2.61	Y,N,Y	N	Y	Y	NONE
	4:150870525|150893149	exon	0.00,0.29,0.43	0.00,0.00,0.00	0.65,1.55,0.86	2.05,-2.75,-4.67	N,N,Y	LRBA	-2.00,-2.22,-0.22	Y,Y,N	N	Y	Y	NONE
	18:21791374|21819646	exon	0.33,1.67,1.40	0.00,0.00,0.00	0.00,0.00,0.00	4.63,4.26,0	Y,N,N	MIB1	-1.98,-2.13,-0.16	Y,Y,N	N	Y	Y	NONE
	17:78827245|78829007	exon	1.31,1.28,1.40	0.00,0.00,0.00	0.00,0.97,1.25	4.98,0.10,-2.19	Y,N,N	USP36	0.15,-0.37,-0.53	N,N,N	N	Y	Y	NONE
	18:21532473|21532660	exon	1.42,2.16,0.86	0.00,0.00,0.00	0.00,0.00,0.58	5.20,1.92,-1.71	Y,N,N	ESCO1	-0.37,0.58,0.94	N,N,N	N	Y	Y	NONE
	9:36246031|36249397	exon	1.20,0.49,2.26	0.00,0.00,0.38	0.00,0.00,0.00	2.22,4.48,1.17	N,Y,N	GNE|CLTA	0.55,2.18,1.62	N,Y,Y	N	Y	Y	NONE
	8:30474779|30479377	exon	3.05,2.95,0.97	0.22,0.00,0.00	0.24,0.00,0.00	4.02,3.03,-0.42	Y,N,N	RBPMS	1.43,-0.29,-1.72	Y,N,Y	N	Y	Y	NONE
	1:247156832|247159813	exon	0.98,1.08,1.73	0.00,0.00,0.00	0.12,0.00,0.00	4.87,2.95,-0.97	Y,N,N	ZNF124	0.46,-0.98,-1.44	N,N,Y	N	Y	Y	NONE
	8:48043033|48049978	exon	0.65,1.47,1.08	0.00,0.00,0.00	0.00,1.16,1.92	4.54,-0.62,-2.08	Y,N,N	UBE2V2	0.14,0.11,-0.03	N,N,N	N	Y	Y	NONE
	7:99493040|99494631	intron	0.98,0.98,0.97	2.80,1.65,3.38	0.24,1.36,1.63	-2.00,-0.90,1.05	Y,N,N	ZNF789|ZNF394	-1.87,-0.98,0.87	Y,N,N	N	Y	Y	NONE
	7:100812747|100813208	exon	5.66,10.12,4.42	13.70,8.79,8.13	0.77,0.00,2.59	-1.17,1.55,2.42	Y,N,N	EPHB4	-0.13,4.15,4.26	N,Y,Y	N	Y	Y	Zheng et al., 2016
	1:243199060|243211964	exon	0.65,0.88,1.62	0.00,0.00,0.00	0.00,0.00,0.00	4.48,4.13,0	Y,N,N	CEP170	0.32,-0.37,-0.70	N,N,N	N	Y	Y	NONE
	1:35104295|35104769	exon	1.09,1.47,2.26	0.14,0.00,0.00	0.18,0.00,0.00	3.87,2.84,-0.48	Y,N,N	ZMYM1	-0.44,-0.63,-0.20	N,N,N	N	Y	Y	NONE
	10:124496961|124517271	exon	5.12,1.67,1.08	0.00,0.00,0.00	0.36,0.68,0.67	6.17,1.19,-3.17	Y,N,N	LHPP	1.85,1.61,-0.25	Y,Y,N	N	Y	Y	NONE
	7:158773341|158799072	exon	19.28,13.56,11.97	11.55,10.84,7.50	2.50,3.97,4.80	-0.00,1.02,1.05	N,N,Y	ESYT2	-0.02,-0.20,-0.18	N,N,N	N	Y	Y	NONE
	15:55951376|55966546	exon	7.19,5.01,10.14	2.01,0.00,0.00	0.00,0.00,0.00	2.23,7.23,1.86	N,Y,N	NEDD4	-0.40,-0.02,0.37	N,N,N	N	Y	Y	NONE
	5:80767933|80778836	exon	1.09,1.87,1.51	0.22,0.00,0.00	0.00,0.00,0.00	3.29,4.74,0.72	N,Y,N	MSH3	-0.88,-0.85,0.02	N,N,N	N	Y	Y	NONE
	7:77292952|77294938	exon	0.00,0.00,0.00	0.79,1.59,3.44	0.18,0.00,0.29	-6.40,-2.51,2.77	Y,N,N	CCDC146	-2.30,-2.11,0.17	Y,Y,N	N	Y	Y	NONE
	X:338604|362332	exon	0.00,0.49,0.00	2.65,1.19,1.75	1.07,0.00,2.69	-3.73,-2.68,0.16	Y,N,N	PPP2R3B	1.58,1.38,-0.21	Y,Y,N	N	Y	Y	NONE
	12:20637100|20650600	exon	1.96,0.79,0.86	0.00,0.00,0.00	0.00,0.00,0.00	4.75,4.35,0	Y,N,N	PDE3A	10.50,11.13,0.58	Y,Y,N	N	Y	Y	NONE
	X:77589834|77595785	exon	1.52,2.16,1.08	0.00,0.00,0.00	0.00,1.07,0.48	5.34,0.85,-2.25	Y,N,N	ATRX	-0.67,-0.97,-0.31	N,N,N	Y	Y	Y	NONE
	11:46076754|46092223	exon	37.03,34.68,37.63	13.49,16.98,10.82	5.47,13.27,15.66	0.82,0.77,-0.03	N,N,N	PHF21A	0.41,0.30,-0.12	N,N,N	N	Y	N	NONE
	21:45128402|45134832	exon	2.94,3.93,4.85	1.43,1.19,0.69	0.00,0.00,0.00	1.22,6.27,3.82	N,Y,N	ADARB1	2.97,2.89,-0.09	Y,Y,N	N	Y	Y	NONE
	5:138810038|138827718	exon	0.00,0.00,0.00	1.72,1.59,1.56	0.36,0.00,0.00	-6.09,-2.41,2.34	Y,N,N	CTNNA1	-0.60,0.33,0.91	N,N,N	N	Y	Y	NONE
	11:9047943|9053215	exon	0.98,0.69,1.51	0.00,0.00,0.00	0.00,0.00,0.00	4.50,4.14,0	Y,N,N	RP11-467K18.2|SCUBE2	-1.99,0,1.44	N,N,N	N	N	Y	NONE
	5:141582312|141583615	exon	1.74,1.96,0.54	5.45,5.48,4.13	1.72,2.03,1.63	-2.37,-1.32,1.04	Y,N,N	DIAPH1	-0.75,-0.26,0.47	N,N,N	N	Y	Y	Li et al., 2015
	2:26230192|26234355	exon	0.00,0.69,0.86	2.51,1.06,0.75	0.00,0.00,0.00	-1.90,2.79,4.42	N,N,Y	HADHA	-0.27,0.24,0.50	N,N,N	N	Y	Y	NONE
	14:71026117|71036157	exon	2.72,1.08,1.62	0.36,0.73,0.00	0.00,0.00,0.00	1.65,5.03,1.78	N,Y,N	PCNX	0.47,0.99,0.51	N,N,N	N	Y	Y	NONE
	17:43049121|43057135	exon	0.00,0.00,0.00	2.15,2.78,0.00	0.18,0.87,1.44	-3.18,-5.20,0.56	N,Y,N	BRCA1	-0.65,-0.89,-0.24	N,N,N	Y	Y	Y	NONE
	4:7816018|7855574	exon	0.22,1.38,1.94	0.00,0.00,0.00	0.00,0.00,0.00	4.67,4.29,0	Y,N,N	AFAP1	3.34,3.26,-0.09	Y,Y,N	N	N	Y	NONE
	16:69786996|69799295	exon	0.22,0.29,0.00	0.79,0.00,1.19	0.95,2.42,0.96	-2.11,-3.69,-1.18	N,Y,N	WWP2	-0.80,-2.43,-1.64	N,Y,Y	N	Y	Y	NONE
	1:109340724|109345881	exon	2.07,0.69,1.29	0.00,0.00,0.75	0.00,0.00,0.00	1.35,4.54,1.62	N,Y,N	SORT1	-0.68,0.35,1.02	N,N,Y	N	Y	Y	NONE
	12:124952398|124954211	exon	0.00,0.00,0.00	0.00,0.73,0.00	0.77,0.97,0.96	-2.24,-5.61,-1.77	N,Y,N	DHX37	-0.09,-0.78,-0.70	N,N,N	N	N	Y	NONE
	3:124841383|124859446	exon	1.20,1.38,2.59	4.16,2.64,4.31	0.00,0.00,1.25	-1.71,1.13,2.23	Y,N,N	ITGB5	-1.13,1.89,3.01	Y,Y,Y	N	Y	Y	NONE
	7:76611454|76618300	exon	0.00,0.00,0.00	0.93,1.98,0.69	0.48,0.00,0.86	-5.48,-4.30,0.78	Y,N,N	AC004980.7|POMZP3	2.04,1.92,-0.13	Y,Y,N	N	Y	Y	NONE
	5:677750|678064	exon	0.65,1.28,1.62	0.00,0.00,0.00	0.30,0.00,0.38	4.73,1.10,-1.89	Y,N,N	TPPP	0.61,1.83,1.20	N,Y,Y	N	Y	Y	NONE
	17:76937988|76940848	exon	0.76,0.69,0.00	0.00,0.00,0.56	1.78,1.45,1.83	0.43,-2.70,-2.63	N,Y,N	MGAT5B	1.54,-0.52,-2.07	Y,N,Y	N	Y	Y	NONE
	1:91343430|91353299	exon	0.00,0.00,0.00	0.00,0.00,0.00	0.30,1.74,0.48	0,-5.24,-3.93	N,Y,N	HFM1	-3.18,-4.46,-1.04	Y,Y,N	N	Y	Y	NONE
	19:5016257|5033031	exon	1.63,1.18,1.08	0.00,0.00,0.00	0.12,0.00,0.00	4.93,3.00,-0.97	Y,N,N	KDM4B	0.49,0.44,-0.07	N,N,N	N	Y	Y	NONE
	21:41237513|41250901	exon	0.00,0.00,0.00	3.87,3.63,2.44	0.65,0.00,0.00	-7.23,-3.36,2.29	Y,N,N	BACE2	-2.92,-1.19,1.73	Y,Y,Y	N	Y	Y	NONE
	5:60686962|60687838	exon	0.00,0.00,0.00	1.00,0.79,0.00	0.71,1.16,1.54	-3.15,-5.92,-1.12	N,Y,N	DEPDC1B	-1.60,-2.28,-0.69	Y,Y,N	N	N	Y	NONE
	6:57919784|57930291	exon	0.98,1.18,1.29	0.00,0.00,0.00	0.00,0.00,0.00	4.69,4.30,0	Y,N,N	GUSBP4	0.76,-0.73,-1.31	N,N,N	N	Y	Y	NONE
	3:5174017|5174414	exon	9.91,7.56,4.21	0.50,1.78,1.56	0.95,1.45,0.00	1.84,2.02,0.19	Y,N,N	AC026202.3|ARL8B	1.60,0.91,-0.50	N,N,N	N	Y	Y	NONE
	6:4891713|4892379	exon	1.85,2.06,4.85	0.93,0.00,0.00	0.00,0.00,0.00	2.15,5.79,1.66	N,Y,N	CDYL	1.38,1.74,0.35	Y,Y,N	N	Y	Y	Zheng et al., 2016
	5:73832338|73840760	exon	2.72,2.95,4.85	0.65,0.00,0.38	0.00,0.00,0.77	2.61,2.78,0.15	Y,N,N	ARHGEF28	0.15,0.61,0.45	N,N,N	N	Y	Y	NONE
	20:63789821|63805464	intron	0.00,0.00,0.00	0.93,1.06,1.19	0.48,0.00,0.00	-5.33,-2.82,1.39	Y,N,N	ZBTB46	-0.84,0.19,1.02	N,N,Y	N	Y	Y	NONE
	9:116618324|116620443	exon	4.14,4.13,0.43	0.86,0.00,0.63	0.00,0.00,0.00	1.69,5.74,2.01	N,Y,N	ASTN2	-0.97,-0.55,0.41	N,N,N	N	Y	Y	NONE
	12:11121010|11133367	intron	0.00,1.38,1.51	0.00,0.00,0.00	0.53,2.81,2.11	3.17,-1.63,-5.81	N,N,Y	TAS2R14|PRH1|PRR4|TAS2R43|PRH1-PRR4	-0.21,-1.63,-1.39	N,Y,Y	N	Y	Y	NONE
	14:103008472|103012188	exon	1.09,1.18,1.73	0.00,0.00,0.00	0.00,0.68,0.00	4.98,1.63,-1.76	Y,N,N	CDC42BPB	0.90,1.85,0.94	N,Y,N	N	Y	Y	NONE
	12:117030022|117030834	exon	0.00,0.00,0.00	0.57,0.00,0.00	0.59,1.74,0.58	-2.10,-5.61,-2.00	N,Y,N	FBXW8	0.45,0.05,-0.41	N,N,N	N	Y	Y	NONE
	21:45118564|45134832	exon	5.45,6.29,4.64	0.00,0.99,1.19	0.24,0.00,0.00	2.10,4.34,1.34	N,Y,N	ADARB1	2.97,2.89,-0.09	Y,Y,N	N	Y	Y	NONE
	5:170881806|170896115	exon	1.52,1.28,0.75	0.00,0.00,0.00	0.00,0.00,0.00	4.75,4.35,0	Y,N,N	RANBP17	-0.32,1.07,1.38	N,Y,Y	Y	Y	Y	NONE
	20:13569507|13587370	exon	0.00,0.00,0.00	0.86,0.86,0.00	0.65,1.45,1.73	-3.13,-6.07,-1.31	N,Y,N	TASP1	-1.26,-1.70,-0.45	Y,Y,N	N	Y	Y	NONE
	17:66641355|66645511	exon	1.31,0.59,2.48	0.00,0.00,1.63	0.00,0.00,0.00	0.49,4.65,1.85	N,Y,N	PRKCA	-0.11,-0.99,-0.89	N,N,N	N	Y	Y	NONE
	9:122855184|122855878	exon	1.09,1.57,0.97	0.00,0.00,0.00	0.12,0.00,0.77	4.80,1.02,-1.91	Y,N,N	RC3H2	0.26,0.71,0.44	N,N,N	N	Y	Y	NONE
	1:96769703|96785254	exon	0.65,1.08,1.83	0.00,0.00,0.00	0.30,0.00,0.00	4.73,1.77,-1.62	Y,N,N	PTBP2	-0.06,-1.33,-1.28	N,Y,Y	N	Y	Y	NONE
	10:4830675|4842504	exon	0.00,0.00,0.00	0.00,2.11,5.94	2.67,8.62,8.46	-3.28,-8.53,-1.15	N,Y,N	AKR1E2	-3.09,-3.82,-0.73	Y,Y,N	N	Y	Y	NONE
	9:90843858|90845594	exon	0.00,0.00,0.00	1.43,0.00,0.00	0.53,0.00,1.35	-2.85,-4.81,-0.40	N,Y,N	SYK	-11.56,-12.09,-0.58	Y,Y,N	Y	Y	Y	NONE
	3:172226871|172251541	exon	1.74,3.05,1.73	0.00,0.00,1.31	0.00,0.00,0.00	1.22,5.36,1.81	N,Y,N	FNDC3B	-0.11,1.86,1.95	N,Y,Y	N	Y	Y	NONE
	9:20758090|20778768	exon	1.31,1.18,1.19	0.00,0.00,0.00	0.00,0.00,0.00	4.82,4.41,0	Y,N,N	FOCAD	0.03,-0.02,-0.06	N,N,N	N	Y	Y	NONE
	2:23958301|23977075	exon	3.81,1.57,1.94	5.81,6.74,4.81	2.02,2.23,3.27	-1.83,-1.02,0.81	Y,N,N	UBXN2A	-0.78,-0.43,0.34	N,N,N	N	Y	Y	NONE
	7:5901657|5910116	exon	0.00,0.00,0.00	0.00,0.00,1.38	0.59,0.00,1.35	-2.89,-4.88,-0.35	N,Y,N	CCZ1	-1.27,-1.17,0.09	Y,Y,N	N	Y	Y	NONE
	7:100819557|100820296	exon	0.65,0.00,0.00	1.15,3.37,0.88	0.00,0.00,0.00	-3.12,1.62,4.85	N,N,Y	EPHB4	-0.13,4.15,4.26	N,Y,Y	N	Y	Y	NONE
	6:33398029|33398387	exon	0.00,0.88,0.75	0.79,2.71,1.00	0.00,0.00,0.00	-1.86,2.89,4.49	N,N,Y	KIFC1	-0.30,-0.98,-0.69	N,N,N	N	Y	Y	NONE
	14:102999565|103012188	exon	3.49,3.34,2.16	1.08,0.93,0.00	0.00,0.00,0.00	1.53,5.86,2.00	N,Y,N	CDC42BPB	0.90,1.85,0.94	N,Y,N	N	Y	Y	NONE
	11:9575888|9577263	exon	1.85,0.79,0.97	0.00,0.00,0.00	0.00,0.00,0.00	4.76,4.36,0	Y,N,N	WEE1	1.21,0.54,-0.67	Y,N,N	N	Y	Y	NONE
	14:71413948|71512845	exon	6.10,4.91,5.82	1.87,1.06,0.00	0.18,0.00,0.00	1.82,4.75,1.72	N,Y,N	SIPA1L1	0.40,1.59,1.18	N,Y,Y	N	N	Y	NONE
	16:28958717|28959100	exon	1.52,2.06,0.22	0.00,0.00,0.00	0.36,0.00,1.35	4.84,0.19,-2.14	Y,N,N	RP11-264B17.2|NFATC2IP	-0.14,-1.03,-0.89	N,Y,N	N	Y	Y	NONE
	5:112259229|112280323	exon	1.09,1.67,2.05	1.00,1.98,0.00	0.00,0.00,0.00	0.16,4.85,1.91	N,Y,N	EPB41L4A	-0.87,6.05,6.74	N,Y,Y	N	Y	Y	NONE
	10:103347238|103348999	exon	1.31,1.08,1.08	0.00,0.00,0.00	0.30,0.00,0.86	4.70,0.51,-2.11	Y,N,N	PCGF6	0.15,-0.48,-0.64	N,N,N	N	Y	Y	NONE
	10:27532507|27533994	exon	3.81,3.63,3.77	0.65,0.00,0.44	0.59,1.45,0.96	2.63,0.95,-1.42	Y,N,N	RAB18	-0.18,0.46,0.63	N,N,N	N	Y	Y	NONE
	11:43414590|43436334	exon	2.94,2.85,1.94	0.36,0.00,0.00	0.53,1.55,0.77	3.56,0.51,-2.42	Y,N,N	TTC17	0.67,-0.11,-0.80	N,N,N	N	Y	Y	NONE
	1:70292388|70315566	exon	7.73,4.52,6.90	0.72,2.45,1.88	1.01,0.00,0.58	1.29,2.19,0.87	Y,N,N	ANKRD13C	0.32,1.09,0.76	N,Y,N	N	Y	Y	NONE
	1:56511976|56537112	exon	0.76,0.59,2.16	0.00,0.00,0.00	0.24,0.00,0.00	4.67,2.00,-1.48	Y,N,N	PLPP3	0.95,-1.89,-2.85	N,Y,Y	N	Y	Y	NONE
	1:24797742|24827116	exon	1.31,1.77,0.54	0.00,0.00,0.00	0.00,0.00,0.00	4.78,4.38,0	Y,N,N	CLIC4	1.08,2.21,1.12	Y,Y,Y	N	Y	Y	NONE
	6:145888020|145894977	exon	15.58,16.90,11.32	0.79,0.73,2.56	3.92,6.98,2.88	2.68,0.67,-1.95	Y,N,N	SHPRH	-0.61,-2.45,-1.84	N,Y,Y	N	Y	Y	NONE
	18:62072673|62095950	exon	8.82,4.91,5.39	0.72,0.66,0.31	0.71,2.62,1.54	2.87,1.07,-1.67	Y,N,N	PIGN	0.84,0.21,-0.64	N,N,N	N	Y	Y	NONE
	3:33684359|33689932	exon	15.25,12.67,20.38	2.87,1.45,4.25	1.01,0.00,1.63	1.81,2.85,1.09	Y,N,N	CLASP2	0.44,-0.39,-0.85	N,N,N	N	Y	Y	NONE
	8:127855155|127890998	exon	0.00,0.59,0.86	2.73,6.08,1.63	0.00,0.00,0.67	-3.18,0.26,2.96	Y,N,N	PVT1	-0.11,1.95,2.04	N,Y,Y	N	Y	Y	NONE
	5:81615473|81650339	exon	3.49,2.95,1.94	0.00,0.00,0.00	0.36,0.00,0.00	6.34,2.78,-1.72	Y,N,N	SSBP2	4.63,0.73,-3.85	Y,N,Y	N	Y	Y	NONE
	14:30628209|30638247	exon	2.83,1.47,3.23	0.00,0.00,0.00	0.30,0.00,0.77	6.14,1.66,-2.05	Y,N,N	SCFD1	0.15,0.11,-0.05	N,N,N	N	Y	Y	NONE
	17:6589779|6600458	exon	0.00,0.29,0.54	2.51,1.06,2.63	0.59,1.45,2.02	-3.32,-2.94,0.35	Y,N,N	KIAA0753	-0.71,-1.12,-0.43	N,Y,N	N	Y	Y	NONE
	2:196695046|196701180	exon	1.20,1.67,0.75	0.00,0.00,0.00	0.59,0.00,0.00	4.79,0.95,-1.84	Y,N,N	CCDC150	-1.33,-2.41,-1.09	Y,Y,Y	N	Y	Y	NONE
	20:58271363|58272875	exon	10.46,8.35,9.06	7.60,8.06,5.44	0.83,1.07,3.27	-0.19,1.49,1.69	N,N,Y	PPP4R1L	-0.54,2.08,2.60	N,Y,Y	N	Y	Y	NONE
	1:28274825|28279241	exon	6.86,8.25,8.09	0.00,0.00,0.00	0.48,0.00,0.00	7.93,3.59,-1.79	Y,N,N	SESN2	4.75,3.99,-0.77	Y,Y,N	N	Y	Y	NONE
	5:171845506|171847749	intergenic	1.42,0.88,2.05	2.37,0.00,0.00	0.00,0.00,0.00	0.23,4.67,1.88	N,Y,N	NONE	NONE	N,N,N	N	Y	Y	NONE
	3:52411029|52414587	exon	0.87,0.59,0.00	0.00,0.00,0.00	0.12,2.52,0.96	2.86,-1.85,-4.67	N,N,Y	PHF7	-2.12,-1.20,0.91	Y,Y,N	N	Y	Y	NONE
	17:29684563|29758393	intron	1.63,1.57,1.51	0.00,0.00,0.00	0.24,0.00,0.00	5.32,2.46,-1.48	Y,N,N	SSH2	-0.09,0.37,0.45	N,N,N	N	N	Y	NONE
	1:233054268|233057290	exon	2.94,1.77,1.62	0.22,0.00,0.00	0.53,0.00,0.86	3.87,0.99,-1.64	Y,N,N	PCNXL2	0.49,-0.26,-0.77	N,N,N	N	Y	Y	NONE
	4:39898389|39902460	exon	2.72,0.88,0.97	1.94,2.91,2.25	3.74,3.78,4.42	-1.21,-2.38,-1.14	N,Y,N	PDS5A	-0.63,-1.24,-0.62	N,Y,N	N	Y	Y	NONE
	13:45516143|45529918	exon	0.00,0.00,0.00	0.86,1.98,0.94	0.59,0.00,0.00	-5.59,-3.20,1.34	Y,N,N	COG3	-2.46,-1.79,0.67	Y,Y,N	N	Y	Y	NONE
	2:9356047|9368519	exon	1.96,0.59,1.94	2.94,2.31,4.69	1.43,0.00,2.21	-1.77,-0.79,0.86	Y,N,N	ASAP2	-2.03,-0.66,1.35	Y,N,Y	N	Y	Y	NONE
	4:106295094|106308989	exon	2.51,1.18,2.70	1.58,0.46,0.00	0.00,0.00,0.00	0.98,5.29,1.87	N,Y,N	TBCK	-0.58,-0.79,-0.22	N,N,N	N	Y	Y	NONE
	1:230262573|230265367	exon	1.63,0.59,1.08	0.00,0.00,0.00	0.00,0.00,0.00	4.57,4.20,0	Y,N,N	RP5-956O18.2|GALNT2	2.35,1.33,-0.85	Y,N,N	N	Y	Y	NONE
	9:77920662|77922345	intron	1.31,0.79,1.08	0.00,0.00,0.00	0.00,0.78,0.77	4.50,0.27,-2.25	Y,N,N	GNAQ	0.30,0.74,0.43	N,N,N	Y	N	Y	NONE
	15:94356137|94402019	exon	5.99,4.62,8.73	0.00,0.00,0.81	0.59,1.36,1.06	3.11,1.71,-1.48	N,Y,N	MCTP2	2.64,0.38,-2.26	Y,N,Y	N	Y	Y	NONE
	15:65512295|65515791	exon	1.85,0.59,2.16	0.00,0.00,0.00	0.36,0.87,0.00	5.21,0.82,-2.18	Y,N,N	DPP8	-0.46,-0.82,-0.37	N,N,N	N	N	Y	NONE
	5:179708239|179709059	exon	0.87,1.18,0.75	1.94,3.90,3.31	0.77,2.33,2.59	-2.25,-1.81,0.42	Y,N,N	CANX	-0.26,0.14,0.38	N,N,N	N	Y	Y	NONE
	16:29895259|29895860	exon	0.65,0.00,0.54	0.93,3.44,3.63	0.42,0.00,0.00	-3.17,-0.04,2.62	Y,N,N	SEZ6L2	-0.03,2.09,2.10	N,Y,Y	N	Y	Y	NONE
	12:111649180|111649771	intron	3.70,2.95,4.96	0.00,0.00,1.69	0.00,0.00,0.00	1.55,6.25,1.85	N,Y,N	BRAP	-0.35,-0.32,0.02	N,N,N	N	Y	Y	NONE
	3:11601833|11703047	exon	1.20,0.29,2.05	0.00,0.00,0.00	0.00,0.00,0.00	4.66,4.28,0	Y,N,N	VGLL4	1.93,0.54,-1.40	Y,N,Y	N	Y	Y	NONE
	7:77765495|77778814	exon	0.00,0.00,0.00	2.22,1.26,1.75	0.48,0.68,0.00	-6.22,-4.04,1.50	Y,N,N	RSBN1L	-2.73,-1.89,0.82	Y,Y,N	N	Y	Y	NONE
	4:51863437|51877854	exon	4.90,5.01,6.69	2.37,1.78,1.25	1.78,4.84,5.86	1.02,-0.47,-1.46	N,N,Y	DCUN1D4	0.19,0.06,-0.14	N,N,N	N	Y	Y	NONE
	14:50885614|50888903	exon	0.00,0.00,0.00	0.00,0.00,0.50	0.53,1.65,0.29	-2.10,-5.31,-1.72	N,Y,N	PYGL|ABHD12B	0.16,-0.44,-0.61	N,N,N	N	N	Y	NONE
	7:100075135|100075630	exon	0.54,0.39,0.86	2.37,2.58,1.56	0.83,0.68,0.96	-2.36,-1.43,0.90	Y,N,N	ZNF3	-1.75,-0.95,0.79	Y,N,N	N	Y	Y	NONE
	19:43732858|43733733	exon	1.52,0.69,0.00	1.51,3.24,1.25	0.00,0.00,0.00	-1.85,3.36,5.12	N,N,Y	SMG9	-0.46,-0.00,0.45	N,N,N	N	Y	Y	NONE
	4:185247294|185310816	exon	0.00,0.00,0.00	0.79,1.26,1.13	0.00,0.00,0.00	-5.31,0,3.77	Y,N,N	SNX25	-2.10,-0.96,1.12	Y,N,Y	N	Y	Y	NONE
	15:36691685|36709961	exon	1.42,0.88,1.62	0.93,1.39,0.00	0.00,0.00,0.00	0.21,4.50,1.97	N,Y,N	C15orf41	-0.82,-0.95,-0.13	N,N,N	N	Y	Y	NONE
	13:46711791|46733998	exon	0.00,0.29,0.00	0.79,0.00,1.75	1.13,1.55,2.21	-2.52,-4.52,-1.00	N,Y,N	LRCH1	-3.13,-3.27,-0.15	Y,Y,N	N	Y	Y	NONE
	12:11034782|11047188	exon	49.78,50.79,52.62	4.73,3.70,0.00	0.71,3.10,0.67	3.21,4.18,0.44	N,Y,N	TAS2R14|PRH1|PRR4|PRH1-PRR4	-0.21,-1.63,-1.39	N,Y,Y	N	Y	Y	NONE
	13:21045685|21046230	exon	1.85,0.88,1.19	0.00,1.12,0.00	0.00,0.00,0.00	1.07,4.50,1.74	N,Y,N	LATS2	-0.09,2.75,2.83	N,Y,Y	N	Y	Y	NONE
	7:129014979|129018157	exon	119.70,104.33,110.20	54.52,62.05,44.08	24.84,33.04,43.34	0.47,0.74,0.30	N,N,N	TNPO3	-0.64,-0.25,0.38	N,N,N	N	Y	Y	Zheng et al., 2016
	14:30670256|30700258	exon	1.52,1.57,1.29	0.00,0.00,0.00	0.00,0.00,0.86	5.18,1.39,-1.81	Y,N,N	SCFD1	0.15,0.11,-0.05	N,N,N	N	Y	Y	NONE
	2:205172211|205193320	exon	1.52,0.88,0.00	1.22,2.97,1.31	0.00,0.00,0.00	-1.62,3.51,4.95	N,N,Y	PARD3B	-1.36,3.78,5.10	Y,Y,Y	N	Y	Y	NONE
	14:103448919|103457212	exon	1.09,1.57,1.08	0.00,0.00,0.00	0.00,0.00,0.00	4.86,4.44,0	Y,N,N	MARK3	1.21,1.40,0.18	Y,Y,N	N	Y	Y	NONE
	6:87541918|87569590	exon	0.54,0.39,2.80	0.00,0.00,0.00	0.00,0.00,0.00	4.75,4.35,0	Y,N,N	RARS2	-1.04,-0.63,0.40	Y,N,N	N	Y	Y	NONE
	5:133980729|133980956	exon	0.00,0.00,0.00	1.08,0.46,1.19	0.00,0.00,0.00	-5.05,0,3.47	Y,N,N	VDAC1	-0.95,-0.82,0.12	N,N,N	N	Y	Y	NONE
	17:60265412|60269557	exon	2.72,2.16,1.62	1.08,0.00,0.44	0.00,0.00,0.00	1.39,5.35,2.00	N,Y,N	USP32	-0.76,0.41,1.16	N,N,Y	N	Y	Y	NONE
	5:79668892|79682061	exon	3.38,3.73,1.94	0.00,0.00,0.00	0.59,0.00,1.35	6.48,1.11,-2.16	Y,N,N	PAPD4	-0.68,-0.64,0.03	N,N,N	N	Y	Y	NONE
	18:21564203|21568094	exon	8.71,8.06,5.28	2.15,2.11,1.56	1.19,1.74,0.77	1.32,1.52,0.22	Y,N,N	ESCO1	-0.37,0.58,0.94	N,N,N	N	Y	Y	NONE
	7:135950599|135977102	exon	1.63,1.67,1.62	0.00,0.00,0.00	0.24,0.00,0.00	5.40,2.52,-1.48	Y,N,N	MTPN	-0.34,-0.53,-0.20	N,N,N	N	Y	Y	NONE
	5:170878097|170881896	exon	9.80,11.59,10.78	0.00,1.85,0.50	0.48,1.16,0.00	2.95,3.22,0.06	N,Y,N	RANBP17	-0.32,1.07,1.38	N,Y,Y	Y	Y	Y	NONE
	12:49460770|49490731	exon	5.45,5.30,4.85	1.00,1.72,0.75	0.89,3.20,2.21	1.57,0.43,-1.09	Y,N,N	SPATS2	0.28,0.08,-0.20	N,N,N	N	Y	Y	NONE
	1:10440347|10442441	exon	1.42,0.88,1.29	0.00,0.00,0.00	0.00,0.00,0.67	4.76,1.42,-1.76	Y,N,N	APITD1|APITD1-CORT	0.32,-0.50,-0.78	N,N,N	N	Y	Y	NONE
	7:101916115|101916507	exon	4.03,3.24,2.80	0.00,0.00,0.00	0.00,0.00,0.77	6.66,2.72,-1.79	Y,N,N	CUX1	-0.80,0.41,1.19	N,N,Y	Y	Y	Y	NONE
	5:73074742|73077493	exon	22.33,26.82,21.46	4.09,10.84,8.00	5.35,8.33,12.68	1.02,0.48,-0.51	Y,N,N	FCHO2	0.27,0.36,0.08	N,N,N	N	Y	Y	NONE
	7:158797942|158799072	exon	0.76,0.00,0.00	0.79,1.72,1.19	0.59,2.33,2.69	-2.58,-3.46,-0.79	N,Y,N	ESYT2	-0.02,-0.20,-0.18	N,N,N	N	Y	Y	NONE
	1:93674614|93674941	exon	6.97,6.58,3.99	4.23,5.09,2.88	0.18,1.36,1.25	-0.05,1.81,1.84	N,N,Y	BCAR3	0.53,3.35,2.81	N,Y,Y	N	Y	Y	NONE
	2:81548618|81570413	intergenic	1.74,2.36,3.45	0.00,0.00,0.00	0.00,0.00,0.67	6.16,2.47,-1.76	Y,N,N	NONE	NONE	N,N,N	N	N	Y	NONE
	2:69358329|69370108	exon	1.09,1.38,0.75	0.00,0.00,0.00	0.00,0.00,0.00	4.55,4.19,0	Y,N,N	GFPT1	0.57,0.86,0.28	N,N,N	N	Y	Y	NONE
	3:98849461|98892606	intron	0.00,0.00,0.00	0.36,1.45,0.75	0.59,0.00,0.00	-4.83,-3.20,0.85	Y,N,N	DCBLD2	-6.04,-4.61,1.42	Y,Y,Y	N	N	Y	NONE
	5:139318908|139319501	exon	0.00,0.00,0.00	0.72,0.00,0.81	0.30,2.81,0.86	-3.08,-5.93,-1.27	N,Y,N	MATR3	0.21,-0.48,-0.69	N,N,N	N	Y	Y	NONE
	15:82688736|82689453	exon	0.00,0.00,0.00	1.15,0.46,0.63	0.00,0.00,0.00	-4.61,0,3.02	Y,N,N	AP3B2|CPEB1-AS1	-3.43,3.29,6.63	Y,Y,Y	N	Y	Y	NONE
	16:72522553|72555326	exon	0.00,0.00,0.75	1.22,1.26,0.00	1.60,2.23,2.69	-1.47,-3.86,-1.61	N,Y,N	LINC01572	-0.27,-2.55,-2.24	N,Y,Y	N	Y	Y	NONE
	1:22781421|22785076	exon	0.00,0.00,0.00	1.22,0.79,0.00	0.71,3.39,2.59	-3.13,-6.86,-1.77	N,Y,N	EPHB2	-0.44,-2.15,-1.72	N,Y,Y	N	Y	Y	NONE
	1:33294937|33295305	exon	3.70,5.30,4.10	0.00,0.00,1.44	0.24,0.00,0.00	1.90,4.00,0.75	N,Y,N	ZNF362	1.56,2.66,1.09	Y,Y,Y	N	Y	Y	NONE
	9:136348697|136349763	exon	0.76,2.06,2.16	0.00,0.00,0.00	1.13,0.00,0.00	5.40,0.54,-1.93	Y,N,N	GPSM1	1.83,1.28,-0.55	Y,Y,N	N	Y	Y	NONE
	3:100283607|100290701	exon	0.65,0.88,1.83	0.00,0.00,0.00	0.00,0.00,0.00	4.61,4.24,0	Y,N,N	TBC1D23	-0.78,-1.11,-0.35	N,Y,N	N	Y	Y	NONE
	5:79104164|79123463	intron	1.09,0.79,1.62	0.00,0.00,0.00	0.00,0.00,0.00	4.69,4.30,0	Y,N,N	DMGDH	5.24,5.22,-0.05	Y,Y,N	N	Y	Y	NONE
	13:101229393|101292366	exon	0.44,0.88,2.05	0.00,0.00,0.00	0.00,0.00,0.00	4.59,4.22,0	Y,N,N	NALCN	9.14,9.14,0	Y,Y,N	N	Y	Y	NONE
	1:108181941|108195480	intron	1.96,3.93,4.42	1.08,0.00,0.94	0.00,0.00,0.00	1.55,6.07,1.94	N,Y,N	SLC25A24	-1.34,-0.55,0.78	Y,N,N	N	N	Y	NONE
	16:3979116|3983440	exon	11.33,5.99,8.84	0.86,1.92,1.88	1.19,1.74,2.11	1.84,1.38,-0.42	Y,N,N	ADCY9	1.81,2.69,0.87	Y,Y,N	N	Y	Y	NONE
	2:97888052|97927487	exon	0.65,0.79,0.75	1.79,3.63,0.44	0.00,0.00,0.00	-1.85,3.54,4.96	N,N,Y	TMEM131	-1.36,-0.49,0.86	Y,N,N	N	Y	Y	NONE
	X:2266740|2291603	exon	11.00,10.71,8.19	2.44,3.77,3.50	4.10,2.71,5.00	1.01,0.27,-0.70	Y,N,N	DHRSX	1.38,1.64,0.25	Y,Y,N	N	Y	Y	NONE
	9:76067955|76107351	exon	0.00,0.00,0.00	3.23,1.59,0.81	0.48,0.00,0.00	-6.26,-2.82,2.03	Y,N,N	PCSK5	-8.71,-8.00,0.78	Y,Y,N	N	Y	Y	NONE
	9:105705597|105748190	exon	1.42,2.26,1.73	0.00,0.00,0.00	0.00,0.78,0.00	5.58,1.90,-1.79	Y,N,N	TMEM38B	0.12,0.18,0.05	N,N,N	N	Y	Y	NONE
	3:197866112|197871462	exon	1.42,1.38,1.51	0.79,0.00,0.00	0.00,0.00,0.00	1.57,4.67,1.55	N,Y,N	LRCH3	-0.85,-0.85,-0.01	N,N,N	N	Y	Y	NONE
	10:484781|486530	exon	11.33,7.86,10.03	0.00,0.93,0.00	0.42,0.00,0.00	3.74,4.11,0.07	N,Y,N	DIP2C	4.64,2.70,-1.92	Y,Y,Y	N	Y	Y	NONE
	9:83682951|83686155	exon	20.69,16.31,21.78	11.55,7.67,6.63	2.56,3.58,4.52	0.59,1.48,0.91	N,Y,N	UBQLN1	0.20,-0.03,-0.24	N,N,N	N	Y	Y	NONE
	2:46907810|46909177	exon	0.00,0.29,0.00	0.79,2.58,1.25	0.24,0.00,0.00	-4.00,-0.67,2.64	Y,N,N	MCFD2	-1.55,0.21,1.75	Y,N,Y	N	Y	Y	NONE
	22:50372020|50389111	exon	1.20,2.06,1.19	0.00,0.00,0.00	0.00,0.00,0.67	5.21,1.73,-1.76	Y,N,N	PPP6R2	0.24,0.12,-0.13	N,N,N	N	Y	Y	NONE
	6:110667434|110670541	exon	2.61,3.54,1.29	1.00,0.00,0.00	0.00,0.00,0.00	1.88,5.56,1.71	N,Y,N	CDK19	-1.85,-0.50,1.33	Y,N,Y	N	Y	Y	NONE
	15:50038768|50074185	exon	5.77,5.50,2.48	0.65,0.00,0.00	0.00,0.00,0.00	3.24,6.51,1.42	N,Y,N	ATP8B4	2.67,1.59,-0.95	Y,Y,N	N	Y	Y	NONE
	16:933991|954666	exon	0.00,0.00,0.00	0.00,0.00,1.63	2.26,2.62,3.75	-2.95,-7.44,-1.75	N,Y,N	LMF1	0.94,-0.13,-1.08	N,N,Y	N	Y	Y	NONE
	12:111933886|111991889	exon	1.52,2.26,0.75	0.00,0.00,0.00	0.18,0.00,0.00	5.24,2.76,-1.29	Y,N,N	TMEM116	1.43,1.77,0.32	Y,Y,N	N	Y	Y	NONE
	1:42278348|42311110	exon	1.74,1.87,1.40	0.14,0.00,0.00	0.18,0.00,0.96	3.95,1.12,-1.47	Y,N,N	FOXJ3	0.03,-0.10,-0.13	N,N,N	N	Y	Y	NONE
	6:159991184|160010785	exon	7.19,2.95,5.93	1.00,1.52,1.44	0.59,0.78,0.00	1.37,2.32,0.89	Y,N,N	IGF2R	0.77,0.38,-0.39	N,N,N	N	Y	Y	NONE
	11:77379241|77379994	exon	5.23,3.93,4.42	0.29,0.93,0.00	0.83,1.16,0.96	2.80,1.16,-1.43	Y,N,N	PAK1	2.07,-0.07,-2.15	Y,N,Y	N	Y	Y	NONE
	2:200931339|200937966	exon	0.87,0.69,1.73	0.00,0.00,0.00	0.53,0.00,0.00	4.56,0.93,-1.82	Y,N,N	ORC2	-0.51,-0.71,-0.21	N,N,N	N	Y	Y	NONE
	X:107167649|107175193	exon	0.76,0.49,0.86	0.00,0.00,0.00	0.36,1.16,2.21	3.69,-1.58,-4.95	N,N,Y	NUP62CL	0.43,-1.84,-2.27	N,Y,Y	N	Y	Y	NONE
	4:147906638|147913139	exon	1.42,3.54,3.34	0.00,0.00,1.63	0.18,0.00,0.00	1.22,3.67,0.96	N,Y,N	ARHGAP10	0.05,0.15,0.09	N,N,N	N	Y	Y	NONE
	1:246355031|246440124	intron	0.98,1.47,1.83	0.00,0.00,0.63	0.00,0.00,0.00	1.75,4.66,1.50	N,Y,N	SMYD3	0.88,0.30,-0.60	N,N,N	N	Y	Y	NONE
	2:155809928|155812794	intergenic	0.00,0.00,0.00	0.43,1.12,0.88	0.42,0.00,0.86	-4.77,-4.19,0.39	Y,N,N	NONE	NONE	N,N,N	N	Y	Y	NONE
	7:66127704|66134374	exon	9.80,8.06,9.49	2.30,3.63,2.13	1.72,4.17,4.61	1.17,0.47,-0.67	Y,N,N	CRCP|RP5-1132H15.1|AC068533.7	-1.31,-1.22,0.08	Y,Y,N	N	Y	Y	NONE
	4:2490337|2500738	exon	2.29,1.87,1.94	1.43,2.91,3.00	2.32,4.75,2.88	-0.87,-1.63,-0.74	N,Y,N	RNF4	0.47,0.73,0.25	N,N,N	N	Y	Y	NONE
	3:32437955|32442013	intron	0.76,0.39,0.00	4.02,4.36,1.56	0.48,1.45,2.11	-3.52,-2.47,0.97	Y,N,N	CMTM7	-4.44,-3.55,0.87	Y,Y,N	N	Y	Y	NONE
	5:37221324|37224592	exon	1.42,0.98,1.40	0.00,0.00,0.00	0.00,0.00,0.77	4.88,1.33,-1.79	Y,N,N	C5orf42	1.52,1.88,0.35	Y,Y,N	N	Y	Y	NONE
	6:99439769|99465136	exon	1.20,1.08,1.40	0.00,0.00,0.00	0.48,0.39,0.00	4.82,0.79,-2.00	Y,N,N	USP45	-0.94,-1.27,-0.34	N,Y,N	N	Y	Y	NONE
	17:30734899|30769965	exon	0.00,0.00,0.00	2.01,1.39,1.25	0.77,0.00,0.67	-5.99,-4.59,0.96	Y,N,N	SUZ12P1	-0.86,-0.54,0.30	N,N,N	N	N	Y	NONE
	9:136013199|136016429	exon	12.74,11.69,13.91	5.74,3.83,1.56	2.79,2.71,4.23	1.20,0.95,-0.23	Y,N,N	NACC2	0.95,1.91,0.96	N,Y,N	N	Y	Y	NONE
	13:75713182|75761038	exon	0.00,0.39,0.00	0.29,1.92,0.00	0.71,2.03,2.31	-1.91,-4.11,-1.29	N,Y,N	LMO7|RP11-29G8.3	-1.83,-3.68,-1.85	Y,Y,Y	N	Y	Y	NONE
	19:6262228|6270759	exon	5.77,8.06,4.64	0.79,0.00,0.63	1.01,2.23,0.48	2.86,1.31,-1.46	Y,N,N	MLLT1	1.26,0.75,-0.52	Y,N,N	Y	Y	Y	NONE
	16:66938037|66939358	exon	1.42,0.39,0.97	2.22,5.42,2.50	1.13,1.26,2.79	-2.40,-1.80,0.59	Y,N,N	CES2	-0.21,-1.06,-0.86	N,Y,N	N	Y	Y	NONE
	1:246437148|246440124	intron	10.46,12.08,13.15	3.44,3.17,4.19	2.73,1.84,4.52	1.10,0.93,-0.13	Y,N,N	SMYD3	0.88,0.30,-0.60	N,N,N	N	Y	Y	NONE
	14:52860341|52874226	exon	0.98,1.47,0.75	0.00,0.00,0.00	0.00,0.00,0.00	4.55,4.19,0	Y,N,N	FERMT2	3.35,4.31,0.95	Y,Y,N	N	Y	Y	NONE
	1:227004994|227017050	exon	5.55,5.99,6.15	0.57,1.52,0.00	0.36,0.78,0.58	2.37,2.37,-0.09	N,Y,N	CDC42BPA	-0.49,-0.31,0.18	N,N,N	N	Y	Y	NONE
	12:112081060|112093136	exon	1.42,1.38,1.19	0.00,0.00,0.00	0.30,0.39,0.00	4.98,1.29,-1.89	Y,N,N	NAA25	-0.02,-0.81,-0.79	N,N,N	N	Y	Y	NONE
	12:116945364|116964854	exon	1.09,1.08,2.37	0.00,5.29,0.00	0.00,0.00,0.00	-0.51,4.74,1.97	N,Y,N	FBXW8	0.45,0.05,-0.41	N,N,N	N	Y	Y	NONE
	16:11698125|11721670	exon	0.87,0.59,1.94	0.00,0.00,0.00	0.12,0.00,0.00	4.62,2.77,-0.97	Y,N,N	TXNDC11	0.40,0.51,0.10	N,N,N	N	Y	Y	NONE
	10:97437191|97437750	exon	3.38,5.01,10.57	1.87,0.73,0.88	0.77,0.00,0.86	1.81,2.25,0.46	Y,N,N	EXOSC1	1.20,1.42,0.20	Y,Y,N	N	Y	Y	NONE
	20:21214535|21232830	exon	0.00,0.39,0.00	1.29,2.11,3.00	0.89,0.00,1.15	-4.25,-2.91,1.02	Y,N,N	KIZ	-1.95,-1.42,0.52	Y,Y,N	N	Y	Y	NONE
	X:18506935|18510854	exon	6.97,10.22,8.19	0.00,2.18,0.81	1.43,1.07,1.44	2.29,1.59,-0.73	N,Y,N	CDKL5	0.43,1.46,1.01	N,Y,Y	N	Y	Y	NONE
	17:28358916|28360571	exon	0.98,0.59,1.62	0.00,0.00,0.00	0.00,0.00,0.00	4.49,4.14,0	Y,N,N	TMEM199|CTB-96E2.3	0.57,1.02,0.44	N,Y,N	N	Y	Y	NONE
	15:74923648|74929232	exon	3.27,5.60,5.39	0.50,1.45,0.38	0.77,2.42,0.29	2.01,1.08,-0.84	Y,N,N	COX5A	0.96,0.69,-0.28	N,N,N	N	Y	Y	NONE
	X:131783887|131785258	intron	0.22,1.87,0.86	0.00,0.00,0.00	1.25,0.48,1.25	4.34,-1.05,-4.85	N,N,Y	FIRRE	0.04,-2.68,-2.73	N,Y,Y	N	Y	Y	NONE
	17:60623521|60648082	exon	0.33,0.69,0.00	2.30,3.11,1.81	0.77,3.00,1.06	-3.21,-2.88,0.27	Y,N,N	PPM1D	0.69,-0.01,-0.71	N,N,N	N	Y	Y	NONE
	16:70463169|70465176	exon	0.00,0.49,0.43	0.00,1.26,0.00	1.66,0.68,4.52	-0.58,-3.64,-1.97	N,Y,N	FUK	0.46,-1.01,-1.48	N,Y,Y	N	Y	Y	NONE
	2:241089188|241094432	exon	11.00,6.78,4.42	2.80,1.39,0.88	2.08,2.81,2.21	1.53,0.62,-0.88	Y,N,N	MTERF4|SNED1	0.55,0.15,-0.41	N,N,N	N	Y	Y	NONE
	11:12988402|13027038	intergenic	0.98,1.18,1.19	0.00,0.00,0.00	0.00,0.00,0.00	4.63,4.25,0	Y,N,N	NONE	NONE	N,N,N	N	N	Y	NONE
	19:7458512|7459994	exon	0.00,0.00,0.65	1.51,0.79,1.69	0.00,0.00,0.00	-2.95,1.60,4.34	N,N,Y	ARHGEF18|CTD-2207O23.3	0.20,1.30,1.08	N,Y,Y	N	Y	Y	NONE
	3:120770728|120776664	exon	1.96,1.67,0.86	0.00,0.00,0.00	0.36,0.00,0.00	5.21,1.88,-1.72	Y,N,N	GTF2E1	0.70,1.02,0.31	N,Y,N	N	Y	Y	NONE
	22:37650152|37650725	exon	0.00,0.00,0.00	0.00,0.86,0.00	0.24,1.65,1.06	-2.38,-5.48,-1.53	N,Y,N	SH3BP1|Z83844.1	-2.31,-2.63,-0.33	Y,Y,N	N	Y	Y	NONE
	7:102227367|102227669	exon	0.00,0.00,0.00	2.30,1.52,0.75	0.71,0.97,0.00	-5.92,-4.70,0.80	Y,N,N	CUX1	-0.80,0.41,1.19	N,N,Y	Y	Y	Y	NONE
	7:23611171|23611553	exon	12.31,7.37,10.14	1.58,3.57,1.69	1.49,4.65,2.31	1.53,0.90,-0.60	Y,N,N	CCDC126	0.01,0.12,0.10	N,N,N	N	Y	Y	NONE
	3:197980326|197999342	exon	0.00,0.69,0.00	1.51,2.31,0.69	0.00,0.00,0.00	-2.78,1.71,4.49	N,N,Y	LMLN	0.09,0.23,0.12	N,N,N	N	Y	Y	NONE
	11:75851883|75912039	exon	0.00,0.00,0.00	0.00,0.00,0.00	0.24,0.97,0.67	0,-4.79,-3.26	N,Y,N	UVRAG	0.12,-0.37,-0.49	N,N,N	N	Y	Y	NONE
	8:142343966|142345892	exon	0.00,0.00,1.08	0.00,0.66,1.69	0.83,1.94,4.23	-1.15,-3.35,-1.44	N,Y,N	TSNARE1	-0.90,-1.82,-0.93	N,Y,N	N	Y	Y	NONE
	3:72832369|72844423	exon	6.86,9.33,9.06	2.87,4.36,4.69	0.83,0.00,1.44	0.47,2.30,1.72	N,Y,N	SHQ1	-1.06,-1.20,-0.15	Y,Y,N	N	Y	Y	NONE
	14:103398951|103428440	intron	6.43,4.91,9.70	3.37,1.72,1.50	0.12,0.87,0.48	1.07,2.93,1.77	N,Y,N	MARK3	1.21,1.40,0.18	Y,Y,N	N	Y	Y	NONE
	X:24062416|24068108	exon	0.65,2.16,1.73	0.00,0.00,0.00	0.18,1.94,0.00	5.23,0.31,-1.95	Y,N,N	EIF2S3	0.37,-0.34,-0.72	N,N,N	N	Y	Y	NONE
	1:95143891|95151419	exon	9.69,10.71,11.21	1.51,0.00,1.25	1.31,0.78,2.79	2.60,1.66,-0.96	N,Y,N	TMEM56-RWDD3|TMEM56	1.81,0.27,-1.33	N,N,N	N	Y	Y	NONE
	19:40583398|40583717	exon	0.98,0.49,0.65	2.58,2.64,1.63	1.31,0.00,0.58	-2.21,-1.08,0.99	Y,N,N	SHKBP1	-1.72,-0.59,1.12	Y,N,Y	N	Y	Y	NONE
	14:39151746|39159550	exon	2.18,3.73,4.31	0.00,0.00,0.19	0.00,1.26,0.38	4.66,1.82,-1.52	Y,N,N	TRAPPC6B	1.42,1.56,0.13	Y,Y,N	N	Y	Y	NONE
	17:517940|518459	exon	1.74,1.67,1.29	0.14,0.00,0.00	0.24,0.00,0.48	3.84,1.50,-1.21	Y,N,N	VPS53	-0.38,-0.92,-0.55	N,N,N	N	Y	Y	NONE
	20:35123890|35126375	exon	0.00,0.00,0.00	0.65,0.00,0.00	0.59,0.97,0.67	-2.19,-5.26,-1.54	N,Y,N	EDEM2	-0.76,-0.01,0.74	N,N,N	N	Y	Y	NONE
	4:140947654|140967873	exon	0.98,1.28,1.40	0.00,0.00,0.00	0.00,0.00,0.00	4.81,4.40,0	Y,N,N	RNF150	9.18,9.19,0	Y,Y,N	N	Y	Y	NONE
	6:304628|348841	exon	0.98,1.08,1.08	0.00,0.00,0.00	0.00,0.00,0.00	4.50,4.14,0	Y,N,N	DUSP22	0.14,-0.40,-0.56	N,N,N	N	Y	Y	NONE
	6:141772873|141773587	intergenic	0.00,0.00,0.00	0.00,0.00,0.00	0.36,1.45,0.67	0,-5.28,-3.97	N,Y,N	NONE	NONE	N,N,N	N	N	Y	NONE
	12:12179810|12187119	exon	4.57,1.96,2.05	4.95,1.78,7.88	5.94,4.84,6.15	-1.39,-2.03,-0.56	N,Y,N	LRP6|BCL2L14	0.19,-1.27,-1.47	N,Y,Y	N	Y	Y	NONE
	3:9365016|9366985	exon	0.76,1.18,1.40	0.00,0.00,0.00	0.00,0.00,1.73	4.62,0.15,-1.92	Y,N,N	THUMPD3-AS1|THUMPD3	0.64,-0.19,-0.84	N,N,N	N	Y	Y	NONE
	12:108652272|108654410	exon	28.32,24.76,29.01	35.58,25.84,24.01	8.97,19.47,18.64	-0.66,-0.12,0.54	N,N,N	CORO1C	-2.05,-1.53,0.51	Y,Y,N	N	Y	N	NONE
	11:68347847|68363943	exon	0.00,0.00,0.00	0.00,1.19,0.00	1.78,2.81,2.31	-2.65,-7.09,-2.16	N,Y,N	LRP5	-1.36,-2.71,-1.36	Y,Y,Y	N	Y	Y	NONE
	5:37173755|37175986	exon	1.63,0.29,1.40	0.00,0.00,0.00	0.00,0.00,0.00	4.55,4.18,0	Y,N,N	C5orf42	1.52,1.88,0.35	Y,Y,N	N	Y	Y	NONE
	17:50979746|50987237	exon	0.76,1.08,0.00	2.58,1.92,2.38	0.36,0.87,0.77	-2.38,-0.90,1.41	Y,N,N	SPAG9	-0.88,-0.21,0.66	N,N,N	N	Y	Y	NONE
	4:17501719|17509363	exon	0.00,0.00,0.54	2.01,2.11,0.00	1.25,1.55,0.86	-2.25,-3.50,-0.28	N,Y,N	QDPR	-0.60,-0.95,-0.36	N,N,N	N	Y	Y	NONE
	X:20186296|20204103	exon	0.65,0.98,1.73	0.00,0.00,0.00	0.12,0.00,0.00	4.61,2.77,-0.97	Y,N,N	RPS6KA3	-0.97,-1.58,-0.62	N,Y,N	N	Y	Y	NONE
	1:212006639|212021212	exon	1.74,2.36,2.05	0.00,0.79,0.94	0.12,0.00,0.00	1.12,3.71,1.49	N,Y,N	INTS7	-0.31,-0.83,-0.52	N,N,N	N	Y	Y	NONE
	X:136012958|136016758	exon	8.39,5.01,4.96	1.58,1.98,0.69	0.95,1.55,0.77	1.52,1.45,-0.05	Y,N,N	SLC9A6	-0.69,-0.23,0.45	N,N,N	N	Y	Y	NONE
	4:39913611|39922748	exon	2.07,2.26,0.97	0.00,0.00,0.00	0.00,0.00,0.86	5.53,1.65,-1.81	Y,N,N	PDS5A	-0.63,-1.24,-0.62	N,Y,N	N	Y	Y	NONE
	11:75879879|75912039	exon	6.86,12.28,6.69	4.52,5.88,2.25	4.40,8.14,7.49	0.47,-0.56,-1.02	N,N,Y	UVRAG	0.12,-0.37,-0.49	N,N,N	N	Y	Y	NONE
	5:66012049|66014725	exon	5.55,7.17,6.79	0.43,0.46,1.25	0.42,2.13,2.40	2.48,1.14,-1.24	Y,N,N	ERBB2IP	0.21,0.59,0.37	N,N,N	N	Y	Y	NONE
	15:51563381|51576181	exon	1.52,0.88,3.13	0.00,0.00,0.00	0.24,0.00,0.00	5.57,2.66,-1.48	Y,N,N	DMXL2	0.29,0.57,0.27	N,N,N	N	Y	Y	NONE
	7:76099440|76101414	intron	0.00,0.29,0.54	2.01,1.78,2.63	1.01,0.00,1.44	-3.38,-2.37,0.81	Y,N,N	GTF2IP7	-4.05,-4.98,-0.93	Y,Y,N	N	N	Y	NONE
	1:169978085|170031975	exon	8.60,5.40,4.64	0.22,1.19,1.94	0.83,0.78,0.00	1.75,2.26,0.46	N,Y,N	KIFAP3	1.37,0.95,-0.43	Y,N,N	N	Y	Y	NONE
	15:71888004|71893778	exon	1.42,1.87,2.70	0.00,0.00,0.00	0.18,0.00,0.00	5.74,3.16,-1.29	Y,N,N	MYO9A	-0.64,-0.59,0.04	N,N,N	N	Y	Y	NONE
	11:1286002|1290409	exon	0.00,0.69,0.00	3.01,4.30,1.06	1.84,3.97,3.27	-3.53,-4.34,-0.47	N,Y,N	TOLLIP	-1.20,-0.62,0.57	Y,N,N	N	Y	Y	NONE
	1:23816675|23820593	exon	1.85,3.05,4.74	0.00,2.11,0.56	0.00,0.00,0.00	1.17,5.96,1.90	N,Y,N	HMGCL	1.61,1.79,0.17	Y,Y,N	N	Y	Y	NONE
	2:216141186|216148276	exon	0.54,2.06,1.40	0.00,0.00,1.25	0.00,0.00,0.00	0.72,4.55,1.80	N,Y,N	XRCC5	-1.05,-1.37,-0.33	Y,Y,N	N	Y	Y	NONE
	5:31448547|31451640	exon	11.98,11.20,12.29	3.87,0.93,2.38	5.76,5.04,6.15	1.65,0.00,-1.60	Y,N,N	DROSHA	0.75,-0.46,-1.22	N,N,Y	Y	Y	Y	NONE
	8:140572812|140585311	exon	1.31,1.08,2.16	0.00,0.00,0.00	0.59,0.00,0.00	5.22,1.23,-1.84	Y,N,N	AGO2	0.61,-0.86,-1.48	N,N,Y	N	Y	Y	NONE
	8:26581969|26634900	exon	2.83,1.18,1.51	0.79,0.00,1.69	0.00,0.00,0.00	0.40,5.06,1.90	N,Y,N	DPYSL2	-0.43,0.47,0.89	N,N,N	N	Y	Y	NONE
	5:65992710|65994864	exon	4.03,2.85,4.74	1.58,0.00,0.00	0.00,0.00,0.00	1.81,6.25,1.81	N,Y,N	ERBB2IP	0.21,0.59,0.37	N,N,N	N	Y	Y	NONE
	3:10087134|10088950	exon	2.83,0.20,1.08	0.00,0.00,0.00	0.59,0.00,0.00	4.92,1.07,-1.84	Y,N,N	FANCD2|FANCD2OS	0.04,-1.32,-1.37	N,Y,Y	Y	Y	Y	NONE
	2:182666400|182674518	intergenic	0.00,0.00,0.00	0.00,0.00,1.38	0.48,2.42,1.25	-2.89,-6.10,-1.12	N,Y,N	NONE	NONE	N,N,N	N	Y	Y	NONE
	9:85669485|85681335	exon	8.17,5.40,9.38	0.00,0.00,2.06	0.00,0.00,0.67	2.05,4.11,0.66	N,Y,N	AGTPBP1	-0.75,3.15,3.87	N,Y,Y	N	Y	Y	NONE
	5:72855774|72861914	exon	0.98,3.14,1.73	0.00,0.00,0.00	0.53,0.00,0.00	5.71,1.74,-1.82	Y,N,N	TNPO1	1.30,1.09,-0.22	Y,Y,N	N	Y	Y	NONE
	2:48346201|48346751	exon	0.76,1.08,0.43	2.30,2.38,2.88	0.00,2.03,0.00	-2.26,-0.44,1.25	Y,N,N	FOXN2	-2.09,-2.16,-0.08	Y,Y,N	N	Y	Y	NONE
	12:12244262|12244655	exon	48.69,47.84,47.34	21.45,22.34,19.32	18.12,27.81,30.46	0.59,-0.05,-0.62	N,N,N	LRP6	0.19,-1.27,-1.47	N,Y,Y	N	Y	N	NONE
	5:73832338|73852692	exon	2.61,2.75,2.70	1.15,0.00,0.00	0.00,0.00,0.19	1.81,4.15,0.91	N,Y,N	ARHGEF28	0.15,0.61,0.45	N,N,N	N	Y	Y	NONE
	2:135602500|135605016	exon	1.31,1.96,3.02	2.22,5.22,3.44	1.66,3.97,3.17	-1.36,-1.37,-0.00	Y,N,N	R3HDM1	-2.14,-2.43,-0.31	Y,Y,N	N	Y	Y	NONE
	11:122292284|122295005	intron	1.42,2.36,2.26	0.00,0.00,0.00	0.42,0.00,0.00	5.77,2.10,-1.77	Y,N,N	MIR100HG	6.68,2.70,-3.57	Y,Y,Y	N	Y	Y	NONE
	5:72888078|72889957	exon	0.98,0.69,1.62	0.00,0.00,0.00	0.42,0.00,0.00	4.56,1.24,-1.77	Y,N,N	TNPO1	1.30,1.09,-0.22	Y,Y,N	N	Y	Y	NONE
	17:59015610|59017424	exon	1.85,1.38,4.21	0.57,0.99,0.00	0.12,0.00,0.00	1.61,3.96,1.27	N,Y,N	TRIM37	-0.25,0.61,0.85	N,N,N	N	Y	Y	NONE
	9:122468561|122469185	intergenic	0.00,0.00,0.00	1.29,1.06,0.00	1.37,3.58,2.88	-3.14,-7.20,-1.85	N,Y,N	NONE	NONE	N,N,N	N	N	Y	NONE
	19:5077367|5082504	exon	0.76,0.69,1.73	0.00,0.00,0.00	0.00,0.00,0.00	4.49,4.14,0	Y,N,N	KDM4B	0.49,0.44,-0.07	N,N,N	N	Y	Y	NONE
	3:41681508|41717861	exon	0.00,0.00,0.00	0.86,1.32,1.19	0.00,0.00,0.67	-5.43,-2.52,1.62	Y,N,N	ULK4	-1.04,-0.22,0.81	Y,N,N	N	Y	Y	NONE
	9:111533739|111534353	exon	0.00,0.00,0.00	1.72,1.19,0.44	0.77,0.00,0.00	-5.33,-3.65,0.86	Y,N,N	ZNF483	-3.33,-2.61,0.68	Y,Y,N	N	Y	Y	NONE
	6:70426570|70452571	exon	1.74,0.88,0.86	0.00,0.00,0.00	0.18,0.78,0.00	4.70,0.88,-1.95	Y,N,N	FAM135A	-1.07,-1.91,-0.85	Y,Y,N	N	Y	Y	NONE
	5:41794003|41807438	exon	11.55,8.74,11.11	1.22,0.00,1.63	1.49,2.13,1.15	2.52,1.66,-0.91	N,Y,N	OXCT1	2.06,-0.13,-2.20	Y,N,Y	N	Y	Y	NONE
	13:113838069|113839850	exon	0.00,0.00,0.00	1.08,0.00,0.00	0.77,1.74,0.19	-2.70,-5.52,-1.18	N,Y,N	GAS6-AS1|GAS6	2.78,1.79,-0.96	Y,Y,N	N	Y	Y	NONE
	4:150735258|150808398	exon	3.16,4.13,7.01	8.68,9.98,7.69	2.61,8.33,6.34	-1.47,-1.14,0.33	Y,N,N	LRBA	-2.00,-2.22,-0.22	Y,Y,N	N	Y	Y	NONE
	4:140409837|140413087	exon	0.87,1.18,1.29	0.00,0.00,0.00	0.00,0.00,0.00	4.62,4.25,0	Y,N,N	CLGN	3.96,5.74,1.75	Y,Y,Y	N	Y	Y	NONE
	17:61960867|61962971	exon	0.87,1.38,1.62	0.00,0.00,0.00	1.07,0.00,0.86	4.91,-0.23,-2.08	Y,N,N	MED13	-0.79,-1.14,-0.36	N,Y,N	N	Y	Y	NONE
	2:190203778|190213075	intron	2.29,1.28,1.19	0.00,0.00,0.69	0.00,0.00,0.00	1.67,4.82,1.56	N,Y,N	NONE	NONE	N,N,N	N	N	Y	NONE
	6:20758595|20781265	exon	2.29,0.39,1.08	0.00,0.00,0.00	0.18,0.48,0.00	4.80,1.35,-1.85	Y,N,N	CDKAL1|RP3-348I23.2	1.05,-0.62,-1.68	Y,N,Y	N	Y	Y	NONE
	3:155114994|155118811	exon	3.70,1.77,2.80	0.00,0.00,0.00	1.13,0.00,0.77	6.31,0.79,-2.05	Y,N,N	MME	7.39,-1.16,-8.38	Y,Y,Y	N	Y	Y	NONE
	8:28970043|28970519	exon	0.87,1.38,1.19	0.86,1.72,1.75	0.00,0.00,0.00	-0.91,4.30,4.50	N,N,Y	HMBOX1	0.60,-0.13,-0.75	N,N,N	N	Y	Y	NONE
	7:105462621|105468463	exon	2.72,1.38,1.83	3.95,5.48,2.88	2.14,4.65,2.59	-1.62,-1.58,0.03	Y,N,N	PUS7	-2.00,-1.88,0.12	Y,Y,N	N	Y	Y	NONE
	11:122292284|122293606	exon	1.85,2.85,1.08	0.00,0.00,0.00	0.18,0.00,0.58	5.69,1.80,-1.89	Y,N,N	MIR100HG	6.68,2.70,-3.57	Y,Y,Y	N	N	Y	NONE
	4:147906638|147913178	intron	2.51,1.57,2.48	0.00,0.00,0.00	0.00,0.48,0.00	5.91,2.76,-1.60	Y,N,N	ARHGAP10	0.05,0.15,0.09	N,N,N	N	Y	Y	NONE
	9:112268049|112276013	exon	1.63,1.67,2.59	0.00,0.00,0.00	0.42,0.00,0.86	5.72,1.05,-2.27	Y,N,N	PTBP3	-1.22,-1.81,-0.60	Y,Y,N	N	Y	Y	NONE
	17:62029541|62063222	exon	1.42,1.18,0.54	0.00,0.00,0.00	0.59,0.00,0.00	4.49,0.75,-1.84	Y,N,N	MED13	-0.79,-1.14,-0.36	N,Y,N	N	Y	Y	NONE
	17:61743013|61780401	exon	1.20,1.18,2.26	0.29,0.59,0.00	0.00,0.00,0.00	1.70,4.78,1.63	N,Y,N	BRIP1	-0.80,-1.42,-0.63	N,Y,N	Y	Y	Y	NONE
	12:22484697|22490218	exon	1.09,0.98,3.99	0.00,0.00,0.00	0.53,1.45,0.00	5.71,0.58,-2.15	Y,N,N	C2CD5	-1.12,-2.01,-0.90	Y,Y,N	N	Y	Y	NONE
	18:8244058|8253414	exon	3.16,2.36,1.83	0.43,0.00,0.00	0.00,0.00,0.00	3.15,5.54,1.16	N,Y,N	PTPRM	6.05,3.23,-2.77	Y,Y,Y	N	Y	Y	NONE
	6:150877634|150887981	exon	4.79,2.26,2.37	0.72,0.66,0.00	2.20,5.52,2.50	2.13,-1.04,-2.99	N,N,Y	MTHFD1L	0.62,-1.22,-1.85	N,Y,Y	N	Y	Y	NONE
	3:183086693|183092545	exon	3.27,2.16,2.16	1.51,0.00,0.00	0.00,0.00,0.00	1.39,5.59,1.81	N,Y,N	MCCC1	0.94,2.14,1.19	N,Y,Y	N	Y	Y	NONE
	13:21521245|21547917	intron	0.00,0.00,0.00	1.36,1.32,0.75	0.00,0.00,0.00	-5.43,0,3.91	Y,N,N	MICU2	-2.03,-1.44,0.58	Y,Y,N	N	Y	Y	NONE
	1:52860731|52867777	exon	1.09,0.98,1.08	0.00,0.00,0.00	0.00,0.00,0.00	4.50,4.15,0	Y,N,N	ZYG11A	9.17,8.23,-0.32	Y,Y,N	N	Y	Y	NONE
	7:156724112|156734257	exon	0.76,1.28,0.75	2.37,2.91,1.63	0.48,0.00,0.86	-1.82,-0.02,1.72	Y,N,N	LMBR1	-1.93,-1.14,0.77	Y,Y,N	N	Y	Y	NONE
	5:112259229|112307490	exon	1.20,1.38,1.29	0.72,0.00,0.75	0.00,0.00,0.00	0.67,4.50,2.01	N,Y,N	EPB41L4A	-0.87,6.05,6.74	N,Y,Y	N	Y	Y	NONE
	11:72984088|72989097	exon	17.10,14.74,11.97	3.87,4.56,4.50	3.09,6.01,3.36	1.15,0.84,-0.29	Y,N,N	FCHSD2	-0.53,-0.46,0.05	N,N,N	N	Y	Y	NONE
	1:236168706|236183906	exon	2.72,4.32,3.34	1.22,0.00,0.63	0.00,0.00,0.00	1.72,6.10,1.93	N,Y,N	GPR137B	-1.39,2.76,4.12	Y,Y,Y	N	Y	Y	NONE
	9:124684601|124684986	intron	2.18,2.36,3.02	0.00,0.00,0.31	0.18,0.00,0.96	3.52,1.68,-0.94	Y,N,N	MIR181A2HG|NR6A1	2.01,2.41,0.37	Y,Y,N	N	N	Y	NONE
	14:21230319|21263336	exon	0.65,2.46,2.91	0.00,0.00,0.00	0.18,0.00,0.00	5.73,3.16,-1.29	Y,N,N	HNRNPC	1.40,0.45,-0.96	Y,N,N	N	Y	Y	NONE
	16:28166508|28169909	exon	1.20,0.79,1.19	0.00,0.00,0.00	0.59,0.00,0.96	4.50,-0.09,-2.21	Y,N,N	XPO6	0.83,0.19,-0.65	N,N,N	N	Y	Y	Zheng et al., 2016
	9:97610346|97611699	exon	3.05,5.01,4.64	0.00,0.00,0.00	1.13,0.00,0.00	7.03,1.60,-1.93	Y,N,N	TSTD2	1.27,0.89,-0.39	Y,N,N	N	Y	Y	NONE
	7:8022483|8071131	exon	2.83,3.34,3.67	0.00,0.00,0.69	0.00,0.00,0.00	2.56,6.01,1.56	N,Y,N	GLCCI1	2.42,1.79,-0.63	Y,Y,N	N	Y	Y	NONE
	5:41927013|41929917	exon	3.81,2.75,2.37	0.00,0.00,0.00	0.77,2.03,0.00	6.45,0.66,-2.06	Y,N,N	FBXO4	2.70,1.32,-1.39	Y,Y,Y	N	Y	Y	NONE
	4:17909094|17972885	exon	0.98,1.67,1.51	0.22,1.32,0.44	0.00,0.00,0.00	0.49,4.62,2.70	N,Y,N	LCORL	-1.30,-1.44,-0.15	Y,Y,N	N	Y	Y	NONE
	14:65629492|65669480	exon	0.00,0.20,0.00	2.08,0.00,1.06	0.42,1.36,0.96	-3.15,-3.99,-0.04	N,Y,N	FUT8	-1.55,-1.34,0.20	Y,Y,N	N	Y	Y	NONE
	2:142881345|142927741	exon	0.76,0.79,1.62	0.00,0.00,0.00	0.00,0.00,0.00	4.49,4.14,0	Y,N,N	KYNU	10.94,11.72,0.33	Y,Y,N	N	N	Y	NONE
	1:2395784|2400935	exon	0.22,0.88,2.37	0.00,0.00,0.00	0.18,0.00,0.00	4.61,2.31,-1.29	Y,N,N	RER1	0.67,0.90,0.22	N,N,N	N	Y	Y	NONE
	1:231370562|231374099	exon	7.73,5.70,7.87	3.66,1.39,1.38	0.42,0.00,0.00	1.12,3.97,2.41	N,Y,N	EGLN1	-0.18,0.90,1.07	N,N,Y	N	Y	Y	NONE
	4:127982939|127989821	exon	2.61,1.67,1.73	0.00,0.00,1.63	0.00,0.00,0.00	0.86,5.21,1.85	N,Y,N	ABHD18	0.23,0.37,0.13	N,N,N	N	Y	Y	NONE
	1:63478764|63490218	exon	0.00,4.62,3.34	0.00,0.00,0.00	0.83,1.74,0.86	3.21,0.25,-5.00	N,N,Y	ITGB3BP	1.09,0.52,-0.58	Y,N,N	N	Y	Y	NONE
	12:27633362|27635115	exon	1.20,1.28,0.86	2.65,3.57,4.69	0.36,1.16,0.00	-2.28,0.19,2.28	Y,N,N	PPFIBP1	-3.19,-1.11,2.07	Y,Y,Y	Y	Y	Y	NONE
	22:29043299|29044890	exon	0.00,0.00,0.00	0.00,1.26,0.63	0.77,2.13,0.58	-3.13,-5.91,-1.04	N,Y,N	ZNRF3	-1.76,-1.98,-0.23	Y,Y,N	N	Y	Y	NONE
	10:15816835|15847943	exon	15.79,13.07,10.57	3.66,5.48,1.44	0.30,0.00,2.31	1.33,2.77,1.43	Y,N,N	FAM188A	0.76,1.04,0.27	N,Y,N	N	Y	Y	NONE
	10:132404626|132406289	exon	1.31,0.79,2.48	0.00,0.00,0.00	0.24,0.00,0.48	5.21,1.44,-1.89	Y,N,N	PWWP2B	1.16,1.69,0.52	Y,Y,N	N	N	Y	NONE
	19:1738955|1740328	intergenic	1.96,0.49,0.00	0.00,0.00,0.00	0.30,1.55,2.88	2.99,-1.64,-5.41	N,N,Y	NONE	NONE	N,N,N	N	N	Y	NONE
	18:697240|706578	exon	0.54,0.98,0.86	0.00,0.00,0.00	0.53,0.97,2.69	3.95,-1.60,-5.27	N,N,Y	ENOSF1	1.21,0.18,-1.03	Y,N,Y	N	Y	Y	NONE
	14:71413948|71576587	exon	2.18,2.46,3.88	0.22,0.40,0.56	0.00,1.26,0.00	2.13,1.90,-0.11	Y,N,N	SIPA1L1	0.40,1.59,1.18	N,Y,Y	N	N	Y	NONE
	20:32366384|32369883	intron	0.65,0.29,0.00	0.29,0.00,1.69	1.13,2.71,0.86	-1.39,-3.05,-1.18	N,Y,N	ASXL1	0.15,0.31,0.15	N,N,N	Y	N	Y	NONE
	1:176149006|176184692	exon	3.59,2.85,3.56	0.00,0.46,0.56	0.36,0.00,1.83	2.52,1.19,-0.93	Y,N,N	RFWD2	0.95,0.78,-0.19	N,N,N	N	Y	Y	NONE
	5:34175445|34182867	exon	6.32,6.48,7.76	0.50,0.99,0.00	1.72,0.00,1.63	3.09,1.34,-1.24	Y,N,N	RP11-1023L17.1	-0.06,-2.64,-2.55	N,Y,Y	N	Y	Y	NONE
	1:207815929|207817414	exon	11.76,10.02,12.72	2.22,2.58,0.81	2.56,0.78,2.59	2.04,1.37,-0.59	Y,N,N	C1orf132	1.31,1.41,0.08	Y,Y,N	N	Y	Y	NONE
	11:120406118|120431911	exon	1.96,1.38,0.86	5.67,3.11,2.44	1.54,1.65,0.00	-1.96,-0.71,1.07	Y,N,N	ARHGEF12	-2.03,-1.81,0.21	Y,Y,N	Y	Y	Y	NONE
	21:43903957|43904452	intron	0.00,0.00,0.00	0.50,2.78,0.38	0.30,0.00,0.00	-5.39,-2.25,1.93	Y,N,N	AGPAT3	-0.73,0.14,0.86	N,N,N	N	N	Y	NONE
	8:47595811|47599196	exon	8.39,6.97,4.21	1.22,0.53,1.25	0.42,1.65,1.25	2.05,1.67,-0.33	Y,N,N	SPIDR	0.28,0.52,0.23	N,N,N	N	Y	Y	NONE
	2:32298234|32307190	exon	1.42,1.67,3.45	1.15,0.66,0.38	0.00,0.00,0.00	0.96,5.33,2.93	N,Y,N	YIPF4	-0.31,0.79,1.09	N,N,Y	N	Y	Y	NONE
	9:100303632|100310379	exon	0.00,0.98,1.40	0.00,0.00,0.00	1.01,0.87,2.98	3.12,-1.86,-5.71	N,N,Y	TEX10	-1.18,-0.94,0.23	Y,N,N	N	Y	Y	NONE
	10:74314667|74398579	exon	7.41,9.33,8.41	0.36,2.58,0.94	1.90,5.72,2.31	2.08,0.43,-1.59	Y,N,N	ADK	0.94,-0.47,-1.42	N,N,Y	N	Y	Y	NONE
	8:6724870|6732650	exon	5.99,2.75,4.85	0.57,0.66,0.63	1.49,0.68,3.27	2.20,0.29,-1.78	Y,N,N	AGPAT5	0.22,-1.15,-1.38	N,Y,Y	N	Y	Y	NONE
	12:98595433|98595661	exon	1.74,1.67,1.51	0.00,0.00,0.00	0.77,0.00,0.48	5.40,0.63,-2.13	Y,N,N	SLC25A3	0.88,0.73,-0.16	N,N,N	N	Y	Y	NONE
	21:33718797|33735204	exon	6.21,3.24,7.76	1.43,0.00,0.94	0.00,0.00,0.86	2.00,3.33,0.69	N,Y,N	ITSN1|AP000304.12	-0.29,0.79,1.06	N,N,Y	N	Y	Y	NONE
	X:361405|362332	exon	23.96,22.89,19.41	15.28,4.76,8.63	3.21,3.20,6.44	0.59,1.37,0.78	N,Y,N	PPP2R3B	1.58,1.38,-0.21	Y,Y,N	N	Y	Y	NONE
	3:196885151|196886694	exon	0.44,0.29,0.75	3.16,1.59,0.44	0.00,0.00,0.00	-2.24,2.87,4.73	N,N,Y	SENP5	-1.39,-1.34,0.04	Y,Y,N	N	Y	Y	NONE
	22:46891266|46894846	exon	0.00,0.00,0.00	0.00,0.00,0.00	0.77,1.07,0.00	0,-4.85,-2.17	N,Y,N	TBC1D22A	-0.42,-0.30,0.11	N,N,N	N	Y	Y	NONE
	5:170918713|170968377	exon	5.99,5.40,4.96	1.22,0.00,2.19	0.00,0.68,0.00	1.40,3.67,1.15	N,Y,N	RANBP17	-0.32,1.07,1.38	N,Y,Y	Y	N	Y	NONE
	15:90439332|90443478	exon	0.00,0.59,0.86	1.87,1.06,1.69	0.00,0.00,0.00	-2.13,2.68,4.64	N,N,Y	IQGAP1	-0.90,-0.15,0.74	N,N,N	N	Y	Y	NONE
	19:56146247|56147208	exon	0.54,0.00,0.00	0.00,0.00,0.00	1.66,0.39,0.86	1.75,-3.31,-4.93	N,N,Y	ZNF444	0.26,0.21,-0.06	N,N,N	N	Y	Y	NONE
	5:112259891|112266330	exon	1.52,1.77,0.75	1.15,0.00,2.06	0.00,0.00,0.00	-0.31,4.57,1.94	N,Y,N	EPB41L4A	-0.87,6.05,6.74	N,Y,Y	N	Y	Y	NONE
	12:70510212|70522630	exon	1.52,1.08,0.54	0.00,0.00,0.00	0.00,0.00,0.00	4.49,4.14,0	Y,N,N	RP11-588H23.3	5.46,4.94,-0.43	Y,Y,N	N	Y	Y	NONE
	18:13012973|13019206	exon	0.00,0.00,0.00	0.65,1.85,1.31	0.00,0.00,0.77	-5.62,-2.74,1.65	Y,N,N	CEP192	-3.25,-2.98,0.26	Y,Y,N	N	Y	Y	NONE
	17:31155983|31163376	exon	7.73,8.35,8.52	4.16,4.16,0.81	1.19,1.45,0.38	0.87,1.89,1.00	N,Y,N	NF1	-1.69,-1.28,0.40	Y,Y,N	Y	Y	Y	NONE
	X:14796160|14797298	intergenic	3.27,4.62,4.64	0.00,0.00,0.00	0.42,1.45,0.77	7.01,1.33,-4.18	Y,N,N	NONE	NONE	N,N,N	N	Y	Y	NONE
	7:100103409|100103692	exon	0.00,0.00,0.00	0.65,0.00,0.00	0.71,1.16,0.00	-2.19,-4.84,-1.06	N,Y,N	AP4M1	-0.34,0.42,0.75	N,N,N	N	Y	Y	NONE
	21:45180330|45204736	exon	0.65,0.88,1.94	0.00,0.00,0.00	0.24,0.00,0.00	4.67,2.00,-1.48	Y,N,N	ADARB1	2.97,2.89,-0.09	Y,Y,N	N	Y	Y	NONE
	2:201016991|201022932	exon	0.87,1.38,0.97	0.00,0.00,0.00	1.07,0.00,0.86	4.55,-0.46,-2.08	Y,N,N	FAM126B	-0.90,-0.50,0.38	N,N,N	N	Y	Y	NONE
	5:74750579|74751493	exon	0.87,0.88,2.70	0.00,0.00,0.00	0.24,0.00,0.38	5.15,1.55,-1.85	Y,N,N	GFM2	1.42,0.79,-0.64	Y,N,N	N	Y	Y	NONE
	12:132851618|132853573	exon	0.00,0.00,0.00	1.08,0.00,0.44	0.83,1.55,1.63	-3.02,-6.18,-1.48	N,Y,N	CHFR	-0.51,-0.73,-0.23	N,N,N	N	Y	Y	NONE
	16:7879539|7894395	intergenic	1.20,0.98,1.62	0.00,0.00,0.00	0.00,0.00,0.00	4.87,4.45,0	Y,N,N	NONE	NONE	N,N,N	N	N	Y	NONE
	18:8718424|8720496	exon	7.62,8.94,7.33	1.72,3.63,2.94	5.65,8.33,10.76	0.92,-1.00,-1.89	N,N,Y	MTCL1	0.61,-1.90,-2.52	N,Y,Y	N	Y	Y	Zheng et al., 2016
	11:73707420|73720899	exon	20.48,17.29,17.14	8.75,12.56,3.44	1.07,6.69,2.88	0.59,1.53,0.90	N,Y,N	RAB6A	-0.58,-0.76,-0.19	N,N,N	N	Y	Y	NONE
	10:132244901|132245955	intron	0.00,0.00,0.00	0.00,0.00,0.00	0.42,1.84,0.00	0,-4.92,-2.06	N,Y,N	STK32C	0.23,-0.29,-0.53	N,N,N	N	Y	Y	NONE
	5:43295752|43297166	exon	4.57,4.81,4.64	0.00,0.00,1.19	0.18,0.00,0.00	2.22,4.47,0.80	N,Y,N	HMGCS1	0.59,-1.00,-1.60	N,Y,Y	N	Y	Y	NONE
	10:70217812|70218817	exon	0.00,1.28,1.19	0.00,0.00,0.00	0.59,1.65,1.35	3.14,-1.32,-5.00	N,N,Y	PPA1	-0.28,-1.34,-1.08	N,Y,Y	N	Y	Y	NONE
	1:225007413|225023865	exon	1.52,1.47,2.70	0.00,0.00,0.00	0.42,0.29,1.25	5.65,0.54,-3.46	Y,N,N	DNAH14	1.20,-0.31,-1.52	Y,N,Y	N	N	Y	NONE
	5:79447053|79457018	exon	0.00,0.00,0.00	0.00,0.00,0.00	0.18,2.42,0.19	0,-5.25,-3.98	N,Y,N	HOMER1	-2.53,-3.19,-0.67	Y,Y,N	N	Y	Y	NONE
	4:1238183|1241519	exon	8.06,7.27,9.38	2.22,1.26,0.75	1.78,0.00,3.56	1.95,1.02,-0.65	Y,N,N	CTBP1	0.08,-0.36,-0.46	N,N,N	N	Y	Y	NONE
	7:105877181|105912638	exon	0.00,0.00,0.00	2.87,1.78,1.88	0.42,0.00,0.38	-6.58,-3.55,2.19	Y,N,N	CDHR3	-6.09,-2.80,3.24	Y,Y,Y	N	N	Y	NONE
	14:31136531|31156886	exon	1.20,1.08,0.97	0.00,0.00,0.00	0.00,0.00,0.00	4.57,4.20,0	Y,N,N	HECTD1	0.39,0.13,-0.28	N,N,N	N	N	Y	NONE
	11:9283371|9295387	exon	3.38,2.36,2.26	0.00,0.00,0.00	0.30,0.00,0.00	6.26,2.95,-1.62	Y,N,N	TMEM41B	0.20,-0.23,-0.44	N,N,N	N	Y	Y	NONE
	6:157036835|157084905	intron	7.30,6.78,5.82	10.40,5.29,7.50	8.79,9.79,11.82	-0.83,-1.61,-0.76	N,Y,N	ARID1B	-0.45,-1.31,-0.87	N,Y,N	Y	Y	Y	NONE
	1:247155566|247159813	intron	165.34,173.00,188.70	71.88,56.83,54.64	63.88,108.80,109.54	0.92,-0.06,-0.96	N,N,N	ZNF124	0.46,-0.98,-1.44	N,N,Y	N	Y	N	NONE
	2:239144583|239163923	exon	0.00,0.39,0.43	0.00,0.00,0.00	0.36,2.52,1.25	2.18,-2.87,-5.15	N,N,Y	HDAC4	-1.11,-2.80,-1.70	Y,Y,Y	N	N	Y	NONE
	2:72718103|72741469	exon	0.76,0.98,1.83	1.94,1.65,0.69	0.00,0.00,0.00	-0.79,4.34,4.39	N,N,Y	EXOC6B	0.83,1.95,1.11	N,Y,Y	N	Y	Y	NONE
	22:33761371|33765953	intron	0.00,0.00,0.00	0.93,0.86,1.56	0.00,0.48,1.92	-5.45,-3.52,0.32	Y,N,N	LARGE	-9.30,-8.19,1.26	Y,Y,Y	N	Y	Y	NONE
	15:67580754|67600749	exon	0.98,1.38,2.37	1.22,0.00,1.63	0.00,0.00,0.00	0.04,4.81,1.92	N,Y,N	MAP2K5	1.85,2.02,0.16	Y,Y,N	N	Y	Y	NONE
	3:31733257|31879830	exon	0.98,1.67,0.75	0.00,0.00,0.00	0.00,0.00,0.00	4.67,4.29,0	Y,N,N	OSBPL10	0.28,0.54,0.25	N,N,N	N	Y	Y	NONE
	9:93470329|93476338	intron	1.31,2.55,2.16	0.29,0.00,0.00	0.18,0.00,0.00	3.44,3.18,-0.10	Y,N,N	FAM120A	0.34,0.30,-0.05	N,N,N	N	Y	Y	NONE
	19:34194478|34215661	exon	0.65,0.00,0.00	4.66,7.40,2.94	0.65,0.00,0.00	-4.55,-1.14,2.70	Y,N,N	LSM14A	-0.69,-0.05,0.62	N,N,N	Y	Y	Y	NONE
	21:31164962|31195305	exon	3.92,4.32,2.80	10.04,13.15,6.88	1.19,0.00,0.96	-2.00,1.07,2.79	Y,N,N	TIAM1	-2.25,-0.59,1.65	Y,N,Y	N	Y	Y	NONE
	3:129965701|129972108	intergenic	0.00,0.00,0.00	1.15,0.93,1.00	0.89,0.00,0.58	-5.26,-4.67,0.37	Y,N,N	NONE	NONE	N,N,N	N	Y	Y	NONE
	8:86528536|86532580	exon	2.07,2.46,1.83	0.57,0.00,0.00	0.00,0.00,0.00	2.51,5.32,1.35	N,Y,N	CPNE3	-2.55,-2.77,-0.23	Y,Y,N	N	Y	Y	NONE
	4:159186642|159210583	exon	3.27,3.05,6.47	0.86,0.00,0.00	0.00,0.00,0.00	2.72,6.39,1.61	N,Y,N	RAPGEF2	0.57,1.17,0.59	N,Y,N	N	Y	Y	NONE
	2:168063500|168075231	exon	4.47,4.81,6.36	4.45,7.00,7.63	1.49,1.94,1.63	-0.90,0.60,1.51	N,N,Y	STK39	-1.18,-0.98,0.18	Y,N,N	N	Y	Y	NONE
	16:69155871|69167185	exon	0.00,0.88,0.43	0.00,0.00,0.00	0.95,0.97,1.15	2.73,-2.05,-4.82	N,N,Y	UTP4	0.09,-2.05,-2.15	N,Y,Y	N	Y	Y	NONE
	8:73805651|73830472	exon	1.63,3.05,5.18	0.36,0.00,0.31	0.42,1.26,0.00	3.05,1.51,-1.03	Y,N,N	RP11-463D19.2|UBE2W	0,0,0	N,N,N	N	Y	Y	NONE
	11:65551126|65551564	exon	0.00,0.00,0.00	0.00,0.59,1.38	0.71,0.00,1.06	-3.03,-4.82,-0.17	N,Y,N	LTBP3	-2.84,-2.23,0.60	Y,Y,N	N	Y	Y	NONE
	5:37221324|37224740	exon	4.36,3.63,2.26	0.00,0.00,1.25	0.00,0.00,0.00	1.79,6.07,1.80	N,Y,N	C5orf42	1.52,1.88,0.35	Y,Y,N	N	Y	Y	NONE
	2:239139684|239163923	exon	0.00,0.00,0.86	0.00,0.99,2.75	1.07,2.23,3.65	-1.74,-3.68,-0.88	N,Y,N	HDAC4	-1.11,-2.80,-1.70	Y,Y,Y	N	Y	Y	NONE
	17:68114422|68125480	intergenic	0.98,1.28,2.37	8.25,6.15,2.56	0.42,0.00,2.02	-2.41,-0.02,2.10	Y,N,N	NONE	NONE	N,N,N	N	Y	Y	NONE
	13:36283469|36295857	exon	1.20,1.08,0.97	0.00,0.00,0.00	0.00,0.00,0.00	4.57,4.20,0	Y,N,N	CCDC169-SOHLH2|CCDC169	0,0,0	N,N,N	N	Y	Y	NONE
	12:46229153|46239893	exon	2.07,1.28,0.54	0.43,0.00,0.00	0.00,0.00,0.00	2.22,4.48,1.16	N,Y,N	SLC38A1	0.09,-0.54,-0.64	N,N,N	N	Y	Y	NONE
	1:2055441|2059591	exon	0.00,0.00,0.00	1.51,0.99,0.00	1.31,1.16,1.54	-3.11,-6.29,-1.02	N,Y,N	PRKCZ	-3.17,-2.68,0.48	Y,Y,N	N	Y	Y	NONE
	2:158994293|159001189	intron	0.76,1.47,3.23	0.79,0.00,0.00	0.00,0.00,0.00	1.80,5.03,1.55	N,Y,N	TANC1	-0.27,0.33,0.59	N,N,N	N	N	Y	NONE
	3:58365874|58382700	exon	1.09,0.88,2.16	0.00,0.00,0.00	0.24,0.00,0.00	5.02,2.25,-1.48	Y,N,N	PXK	-0.49,0.81,1.29	N,N,Y	N	Y	Y	NONE
	9:72195504|72219506	exon	2.40,2.26,1.19	0.00,0.00,0.00	0.00,0.78,0.00	5.71,2.01,-1.79	Y,N,N	GDA	5.29,1.83,-3.46	Y,Y,Y	N	Y	Y	NONE
	1:50788000|50857997	exon	3.38,2.16,4.96	0.79,2.38,1.38	0.00,0.00,0.58	0.59,3.15,2.22	N,Y,N	FAF1	1.15,0.78,-0.37	Y,N,N	N	Y	Y	NONE
	2:53728712|53750941	exon	2.94,2.65,1.83	0.43,0.00,1.63	0.12,0.00,0.00	1.01,3.99,1.78	N,Y,N	ASB3|GPR75-ASB3	0.27,-0.14,-0.40	N,N,N	N	Y	Y	NONE
	11:118583809|118584644	exon	0.76,1.18,0.86	4.09,1.85,1.38	1.43,1.84,1.83	-1.90,-1.79,0.11	Y,N,N	ARCN1	-1.07,-1.18,-0.12	Y,Y,N	N	Y	Y	NONE
	13:45516143|45525051	exon	1.74,1.38,0.65	3.08,6.61,4.19	1.90,0.00,0.96	-2.42,-0.86,1.34	Y,N,N	COG3	-2.46,-1.79,0.67	Y,Y,N	N	Y	Y	NONE
	14:31323565|31326342	exon	1.31,0.59,1.73	0.00,0.00,0.00	0.00,0.00,0.00	4.75,4.35,0	Y,N,N	HEATR5A	2.27,1.96,-0.32	Y,Y,N	N	Y	Y	NONE
	3:52658199|52679726	exon	0.00,0.00,0.00	0.00,0.00,0.00	0.30,1.94,0.00	0,-4.83,-1.99	N,Y,N	PBRM1	-1.17,-1.29,-0.13	Y,Y,N	Y	Y	Y	NONE
	9:6887960|6893232	exon	0.00,0.00,0.00	0.00,0.00,0.00	0.24,0.97,0.77	0,-4.87,-3.37	N,Y,N	RP11-146B14.1|KDM4C|AL513412.1	0,0,0	N,N,N	N	Y	Y	NONE
	10:114331803|114333295	exon	0.00,0.00,0.00	0.29,2.31,0.50	0.00,0.00,0.00	-5.10,0,3.55	Y,N,N	AFAP1L2	-9.53,-5.24,4.40	Y,Y,Y	N	N	Y	NONE
	12:111485265|111486824	exon	1.09,0.98,1.08	0.00,0.00,0.00	0.00,0.00,0.00	4.50,4.15,0	Y,N,N	ATXN2	1.33,0.98,-0.36	Y,N,N	N	Y	Y	NONE
	1:117906506|117918736	exon	1.85,2.55,1.19	0.00,0.00,0.00	0.18,0.00,0.29	5.64,2.27,-1.75	Y,N,N	GDAP2	0.22,0.26,0.03	N,N,N	N	Y	Y	NONE
	3:171733444|171735637	exon	2.61,1.18,1.94	0.00,0.93,0.00	0.00,0.00,0.00	1.77,5.12,1.63	N,Y,N	PLD1	1.00,4.14,3.11	Y,Y,Y	N	Y	Y	NONE
	17:42345559|42348517	exon	0.76,1.77,0.75	0.00,0.00,0.00	0.48,0.00,0.00	4.60,1.10,-1.79	Y,N,N	STAT3	1.19,1.75,0.54	Y,Y,N	Y	Y	Y	NONE
	7:50703821|50705323	exon	3.38,2.26,0.86	1.00,0.00,0.00	0.00,0.00,0.00	1.70,5.32,1.71	N,Y,N	GRB10	1.49,3.48,1.97	Y,Y,Y	N	Y	Y	NONE
	12:101908186|101920201	exon	1.96,0.39,2.37	0.00,0.00,0.00	0.53,0.00,0.00	5.24,1.40,-1.82	Y,N,N	DRAM1	2.55,2.44,-0.12	Y,Y,N	N	Y	Y	NONE
	10:94441896|94493447	exon	2.40,2.06,0.75	0.72,0.00,0.00	0.00,0.00,0.00	1.90,4.97,1.49	N,Y,N	TBC1D12	-0.18,-0.08,0.09	N,N,N	N	Y	Y	NONE
	3:13351879|13354107	exon	1.52,0.69,1.08	0.00,0.00,0.00	0.00,1.94,0.00	4.57,0.07,-1.93	Y,N,N	NUP210	2.01,0.88,-1.14	Y,N,Y	N	Y	Y	NONE
	X:72462004|72489041	exon	1.63,2.26,1.62	0.29,0.00,0.00	0.00,0.00,0.00	3.30,5.08,0.90	N,Y,N	HDAC8	0.82,0.37,-0.46	N,N,N	N	Y	Y	NONE
	7:17845595|17850964	exon	8.39,7.56,7.22	2.73,3.57,2.75	3.39,5.91,9.03	0.76,-0.58,-1.31	N,N,Y	SNX13	-1.46,-0.96,0.49	Y,N,N	N	Y	Y	NONE
	7:77592185|77600806	exon	0.76,1.08,1.51	0.00,0.00,0.00	0.48,0.00,0.00	4.62,1.11,-1.79	Y,N,N	PTPN12	-1.14,0.06,1.19	Y,N,Y	N	Y	Y	NONE
	15:94356137|94385525	exon	7.62,6.97,6.47	0.00,1.65,0.00	0.00,0.00,0.00	2.53,7.16,1.82	N,Y,N	MCTP2	2.64,0.38,-2.26	Y,N,Y	N	Y	Y	NONE
	6:169632947|169652008	exon	0.44,0.00,0.00	0.50,1.78,0.00	1.07,3.49,0.96	-1.94,-4.23,-1.39	N,Y,N	WDR27	0.28,-0.79,-1.08	N,N,Y	N	Y	Y	NONE
	5:58988493|58993465	exon	0.65,1.67,0.00	6.17,6.67,5.50	0.65,0.00,0.00	-3.29,0.27,2.97	Y,N,N	PDE4D	-1.83,-0.19,1.63	Y,N,Y	N	Y	Y	NONE
	9:110972073|110973558	exon	0.00,0.00,0.00	0.57,0.00,2.31	1.54,2.91,3.46	-3.10,-7.24,-1.35	N,Y,N	LPAR1	-4.07,-4.47,-0.36	Y,Y,N	N	Y	Y	NONE
	5:128446481|128519368	exon	1.52,0.88,0.97	0.00,0.00,0.00	0.00,0.00,0.00	4.64,4.26,0	Y,N,N	FBN2	12.28,13.26,0.68	Y,Y,N	N	Y	Y	NONE
	3:195156449|195226856	exon	0.00,0.69,0.97	3.59,3.30,2.25	0.65,1.65,1.63	-2.94,-1.99,0.88	Y,N,N	XXYLT1	0.55,-0.69,-1.25	N,N,Y	N	Y	Y	NONE
	X:80733456|80736088	exon	3.92,5.60,7.76	1.22,1.72,1.31	0.59,0.00,0.00	1.40,2.85,1.50	Y,N,N	BRWD3	-0.73,-1.04,-0.32	N,Y,N	N	Y	Y	NONE
	5:31429475|31451640	exon	0.44,2.06,1.29	0.00,0.00,0.00	0.42,0.00,0.00	4.87,1.45,-1.77	Y,N,N	DROSHA	0.75,-0.46,-1.22	N,N,Y	Y	Y	Y	NONE
	1:176081152|176136547	exon	3.59,4.52,1.62	5.88,5.82,4.19	1.60,5.72,3.46	-1.27,-0.99,0.27	Y,N,N	RFWD2	0.95,0.78,-0.19	N,N,N	N	Y	Y	NONE
	11:76976289|76998821	exon	0.76,1.47,1.08	0.00,0.00,0.00	0.00,0.00,0.00	4.61,4.24,0	Y,N,N	ACER3	-0.34,-0.38,-0.06	N,N,N	N	Y	Y	NONE
	3:78932471|78938927	intron	0.00,0.00,0.00	0.00,0.00,0.00	0.48,0.58,1.06	0,-5.13,-3.70	N,Y,N	ROBO1	-4.56,-10.72,-6.30	Y,Y,Y	N	Y	Y	NONE
	5:113532879|113535798	exon	3.27,2.16,4.10	1.72,1.92,0.81	0.30,0.00,0.00	0.51,3.20,2.34	N,Y,N	YTHDC2	-1.20,-1.06,0.13	Y,Y,N	N	Y	Y	NONE
	10:92531748|92537550	exon	10.13,6.19,8.19	1.58,2.51,0.94	1.78,2.42,3.27	1.69,0.72,-0.92	Y,N,N	IDE	-1.01,-1.45,-0.45	Y,Y,N	N	Y	Y	NONE
	17:8552046|8577338	exon	1.31,0.79,1.29	0.00,0.00,0.00	0.00,0.00,0.00	4.64,4.26,0	Y,N,N	MYH10	0.41,-1.00,-1.42	N,N,Y	N	Y	Y	NONE
	14:102019893|102022880	exon	6.54,6.88,6.15	6.89,8.26,4.25	1.01,1.45,0.48	-0.56,1.65,2.21	N,N,Y	DYNC1H1	-0.68,-0.27,0.40	N,N,N	N	Y	Y	NONE
	7:72694687|72713798	exon	1.74,2.36,0.75	0.00,0.00,0.00	0.00,0.00,0.77	5.36,1.68,-1.79	Y,N,N	TYW1B	0.32,-1.09,-1.40	N,Y,Y	N	Y	Y	NONE
	1:64812738|64814840	exon	1.96,2.65,0.65	0.00,0.00,0.00	0.71,0.00,0.00	5.50,1.22,-1.87	Y,N,N	RAVER2	-0.57,-0.54,0.01	N,N,N	N	Y	Y	NONE
	1:77858938|77864028	exon	3.16,3.14,6.79	0.72,1.32,0.00	0.36,0.00,0.00	1.99,3.43,0.87	N,Y,N	FAM73A	-0.37,1.17,1.53	N,Y,Y	N	Y	Y	NONE
	8:73673107|73739868	exon	0.54,0.69,2.91	0.00,0.00,0.19	0.00,0.00,0.00	3.10,4.54,0.73	N,Y,N	STAU2	-0.12,0.02,0.13	N,N,N	N	Y	Y	NONE
	15:78044900|78054187	exon	7.19,6.78,6.25	3.51,1.92,1.88	0.71,0.00,1.25	0.87,2.19,1.27	N,Y,N	TBC1D2B	-0.88,-0.16,0.70	N,N,N	N	Y	Y	NONE
	15:59256284|59272449	exon	11.11,10.32,13.91	0.00,0.00,0.69	0.00,0.00,1.44	4.10,3.22,-0.43	Y,N,N	MYO1E	3.12,1.80,-1.33	Y,Y,Y	N	Y	Y	NONE
	16:72950469|72950965	exon	1.85,1.47,2.26	0.65,1.39,0.00	0.00,0.00,0.00	0.88,5.09,1.95	N,Y,N	ZFHX3	-1.73,-0.91,0.81	Y,N,N	Y	Y	Y	NONE
	14:88574693|88578140	exon	2.72,0.59,2.59	5.88,7.40,2.38	0.42,2.13,2.11	-1.93,-0.49,1.43	Y,N,N	ZC3H14	-0.72,-0.80,-0.09	N,N,N	N	Y	Y	NONE
	2:47373463|47375299	exon	0.00,0.00,0.00	1.15,0.00,1.81	0.48,1.94,2.59	-3.10,-6.40,-0.74	N,Y,N	EPCAM	-10.47,-10.98,-0.54	Y,Y,N	N	Y	Y	NONE
	12:64062917|64087026	exon	2.29,0.88,0.54	0.00,0.00,0.00	0.00,0.00,0.00	4.80,4.39,0	Y,N,N	RP11-196H14.2|SRGAP1	0.28,0.28,0	N,N,N	N	Y	Y	NONE
	13:72893784|72931267	exon	1.31,0.79,1.40	0.00,0.00,0.00	0.00,0.00,0.00	4.70,4.31,0	Y,N,N	PIBF1	-1.22,-2.61,-1.40	Y,Y,Y	N	Y	Y	NONE
	4:39898389|39904191	exon	0.00,0.00,0.00	0.65,1.59,1.19	0.30,0.00,0.77	-5.43,-3.82,1.05	Y,N,N	PDS5A	-0.63,-1.24,-0.62	N,Y,N	N	Y	Y	NONE
	6:128218922|128242602	exon	1.52,2.26,0.65	0.00,0.00,0.00	0.24,0.00,1.06	5.19,0.77,-2.17	Y,N,N	PTPRK	0.95,-0.07,-1.03	N,N,Y	Y	Y	Y	NONE
	6:109145219|109146937	exon	3.59,3.05,1.62	0.43,0.46,0.00	0.30,0.00,0.00	2.53,3.00,0.29	Y,N,N	CEP57L1	0.49,-0.39,-0.89	N,N,N	N	Y	Y	NONE
	15:49225205|49239367	exon	17.10,23.97,23.72	6.17,7.73,4.31	4.46,6.01,9.90	1.25,0.71,-0.51	Y,N,N	GALK2	1.08,0.70,-0.38	Y,N,N	N	Y	Y	NONE
	2:183316755|183334209	intergenic	5.66,3.44,4.21	0.93,0.00,0.00	0.18,0.00,0.00	2.68,4.38,0.58	N,Y,N	NONE	NONE	N,N,N	N	Y	Y	NONE
	16:22349279|22349849	exon	1.09,0.79,2.05	0.00,0.00,0.00	0.30,0.00,0.86	4.92,0.66,-2.11	Y,N,N	CDR2	0.48,-0.25,-0.74	N,N,N	N	Y	Y	Li et al., 2015
	15:67692479|67703408	exon	6.10,3.34,3.02	2.15,0.00,1.13	0.00,0.00,0.00	1.15,6.36,1.93	N,Y,N	MAP2K5	1.85,2.02,0.16	Y,Y,N	N	Y	Y	NONE
	2:168161787|168167407	exon	8.17,6.88,9.49	3.01,3.04,1.00	1.13,2.62,0.96	1.22,1.40,0.19	Y,N,N	STK39	-1.18,-0.98,0.18	Y,N,N	N	Y	Y	NONE
	7:56083278|56083715	exon	0.00,0.49,0.00	1.51,1.78,0.38	1.01,0.97,1.73	-2.97,-3.49,-0.41	N,Y,N	PHKG1	-0.50,-1.37,-0.87	N,Y,N	N	Y	Y	NONE
	2:27207639|27212146	exon	0.00,0.00,0.00	1.08,1.06,1.63	0.18,0.00,0.00	-5.65,-1.80,2.64	Y,N,N	SLC5A6	-2.15,-2.83,-0.69	Y,Y,N	N	N	Y	NONE
	8:140879471|140925749	exon	2.61,1.38,2.70	0.00,0.66,0.00	0.00,0.00,0.00	2.42,5.37,1.41	N,Y,N	PTK2	1.01,-0.39,-1.41	Y,N,Y	N	Y	Y	NONE
	18:77095368|77105286	exon	0.00,0.20,0.00	1.08,1.32,0.81	0.24,0.00,1.44	-3.88,-3.11,0.53	Y,N,N	MBP	-1.51,-1.55,-0.06	Y,Y,N	N	N	Y	NONE
	4:17960265|17972885	exon	0.33,0.69,1.19	2.15,4.30,1.69	0.53,2.81,0.00	-2.38,-1.34,0.82	Y,N,N	LCORL	-1.30,-1.44,-0.15	Y,Y,N	N	Y	Y	NONE
	1:233177802|233208689	exon	3.05,0.49,1.19	0.93,0.99,0.00	0.00,0.00,0.00	0.69,4.76,2.01	N,Y,N	PCNXL2	0.49,-0.26,-0.77	N,N,N	N	Y	Y	NONE
	20:35858302|35871829	exon	1.96,0.98,2.70	0.00,0.79,0.00	0.00,0.00,0.00	1.94,5.09,1.53	N,Y,N	PHF20	-0.15,-0.11,0.03	N,N,N	N	Y	Y	NONE
	10:95491035|95493286	intron	0.00,0.00,0.00	1.00,1.32,1.06	0.00,0.00,0.00	-5.43,0,3.92	Y,N,N	SORBS1	-7.01,-0.99,5.97	Y,N,Y	N	N	Y	NONE
	14:50199691|50204409	exon	5.23,4.42,5.50	0.79,1.45,0.00	0.12,0.00,0.00	2.07,5.08,1.71	N,Y,N	SOS2	0.01,0.45,0.43	N,N,N	N	Y	Y	NONE
	12:51745903|51751593	exon	2.29,2.26,3.23	1.15,0.00,1.44	0.00,0.00,0.00	0.82,5.63,1.91	N,Y,N	SCN8A	-0.39,1.63,2.01	N,Y,Y	N	Y	Y	NONE
	3:195326885|195345317	exon	4.47,5.70,6.36	1.65,2.25,1.19	0.24,0.00,0.00	1.11,4.35,2.83	N,Y,N	ACAP2	-0.75,-0.30,0.44	N,N,N	N	Y	Y	NONE
	1:117402186|117442325	exon	2.18,1.67,0.65	0.00,0.00,0.00	0.24,0.00,0.00	5.20,2.38,-1.48	Y,N,N	MAN1A2	-1.01,-0.71,0.30	Y,N,N	N	Y	Y	Zheng et al., 2016
	13:19705662|19709599	exon	11.76,10.51,4.85	14.78,17.12,14.82	5.65,9.88,12.68	-1.37,-0.98,0.41	Y,N,N	PSPC1	-1.78,-1.27,0.50	Y,Y,N	N	N	Y	NONE
	7:74356410|74360278	exon	0.00,0.00,0.00	1.43,1.12,0.88	0.00,0.00,0.00	-5.44,0,3.93	Y,N,N	CLIP2	-4.23,-2.75,1.47	Y,Y,Y	N	Y	Y	NONE
	4:101093776|101109078	exon	0.65,1.77,0.86	0.00,0.00,0.00	0.00,0.00,0.00	4.59,4.23,0	Y,N,N	PPP3CA	-0.23,1.05,1.27	N,Y,Y	N	Y	Y	NONE
	12:122232326|122232968	exon	1.31,0.98,0.86	0.00,0.00,0.00	0.24,0.00,0.00	4.50,1.88,-1.48	Y,N,N	RP11-512M8.5|VPS33A	0,0,0	N,N,N	N	Y	Y	NONE
	15:65507243|65512564	exon	0.87,1.38,1.62	0.00,0.00,0.00	0.36,1.16,0.00	4.91,0.38,-2.19	Y,N,N	DPP8	-0.46,-0.82,-0.37	N,N,N	N	Y	Y	NONE
	5:170892387|170924550	exon	2.61,1.77,2.80	0.79,1.52,0.00	0.00,0.00,0.00	1.03,5.50,1.95	N,Y,N	RANBP17	-0.32,1.07,1.38	N,Y,Y	Y	Y	Y	NONE
	3:183650296|183651276	exon	1.31,2.75,0.86	2.51,1.06,0.00	0.00,0.00,0.00	-0.05,4.89,1.93	N,Y,N	KLHL24	-0.28,2.26,2.52	N,Y,Y	N	Y	Y	NONE
	15:42260958|42268032	exon	12.31,11.99,17.47	2.15,4.96,2.63	3.33,5.04,5.77	1.50,0.59,-0.88	Y,N,N	TMEM87A	0.97,0.65,-0.33	N,N,N	N	Y	Y	NONE
	15:65450999|65452102	exon	2.51,1.18,0.75	0.00,0.00,0.00	0.24,0.00,0.00	5.17,2.35,-1.48	Y,N,N	DPP8	-0.46,-0.82,-0.37	N,N,N	N	Y	Y	NONE
	7:153063597|153071004	intergenic	0.00,0.69,1.08	0.00,0.00,0.00	1.01,2.42,2.40	3.15,-2.49,-6.09	N,N,Y	NONE	NONE	N,N,N	N	Y	Y	NONE
	12:28225795|28307749	exon	1.63,2.55,2.16	0.00,0.00,0.00	0.48,0.00,0.00	5.87,2.00,-1.79	Y,N,N	CCDC91	0.16,0.80,0.63	N,N,N	N	Y	Y	NONE
	1:32633645|32634792	exon	0.00,0.00,0.00	0.00,0.00,0.00	0.59,0.00,1.25	0,-4.81,-2.17	N,Y,N	ZBTB8OS	0.78,0.86,0.07	N,N,N	N	Y	Y	NONE
	12:104309759|104311412	exon	1.85,0.98,0.75	0.00,0.00,0.00	0.00,0.00,0.00	4.75,4.35,0	Y,N,N	TXNRD1	2.79,3.29,0.50	Y,Y,N	N	N	Y	NONE
	6:128322039|128322310	exon	16.88,18.37,17.47	5.02,5.82,4.94	4.46,3.39,6.25	1.14,0.85,-0.25	Y,N,N	PTPRK	0.95,-0.07,-1.03	N,N,Y	Y	Y	Y	NONE
	12:19493800|19500221	exon	2.29,2.85,3.23	1.08,0.00,0.94	0.00,0.00,0.00	1.28,5.75,1.94	N,Y,N	AEBP2	0.57,0.38,-0.21	N,N,N	N	Y	Y	NONE
	2:175117990|175136486	exon	0.98,0.20,3.13	0.00,0.00,1.25	0.00,0.00,0.00	0.73,4.55,1.80	N,Y,N	ATF2	-2.19,-1.41,0.77	Y,Y,N	N	Y	Y	NONE
	17:81855142|81855586	exon	7.41,4.81,5.28	5.60,4.96,5.63	6.42,9.98,4.42	-0.50,-1.26,-0.75	N,Y,N	P4HB	0.07,-0.18,-0.27	N,N,N	N	Y	Y	NONE
	1:156333547|156335888	exon	1.42,1.28,1.94	0.00,0.00,0.00	0.59,0.00,0.00	5.27,1.26,-1.84	Y,N,N	CCT3	0.46,-0.72,-1.19	N,N,Y	N	Y	Y	NONE
	4:105449350|105456745	exon	1.09,0.59,2.70	0.57,0.00,0.31	0.00,0.00,0.00	1.48,4.64,1.69	N,Y,N	PPA2	0.44,0.58,0.13	N,N,N	N	Y	Y	NONE
	17:40053298|40053635	exon	0.00,0.00,0.00	1.15,1.06,0.94	0.42,0.00,0.00	-5.29,-2.60,1.49	Y,N,N	MED24	0.07,-0.55,-0.63	N,N,N	N	Y	Y	NONE
	15:67235979|67236820	exon	0.44,1.77,0.86	3.16,3.50,1.75	0.77,3.39,0.00	-1.95,-1.20,0.58	Y,N,N	AAGAB	0.51,0.21,-0.31	N,N,N	N	Y	Y	NONE
	11:129093621|129124894	exon	3.81,3.34,1.51	4.02,9.05,6.63	1.13,1.45,0.00	-1.75,0.60,2.10	Y,N,N	ARHGAP32	-3.65,-3.91,-0.27	Y,Y,N	N	Y	Y	NONE
	15:90441506|90443478	exon	3.38,5.50,2.26	2.15,0.93,1.88	0.30,0.00,0.00	0.55,3.46,2.58	N,Y,N	IQGAP1	-0.90,-0.15,0.74	N,N,N	N	Y	Y	NONE
	1:212863725|212885396	exon	2.72,3.05,2.26	0.00,1.12,0.75	0.24,0.00,0.00	1.40,3.26,1.13	N,Y,N	FLVCR1	1.54,-0.21,-1.75	Y,N,Y	N	Y	Y	NONE
	17:1091665|1100735	exon	0.65,1.38,0.75	2.51,1.98,4.63	1.90,0.68,0.86	-2.28,-1.45,0.81	Y,N,N	ABR	-2.08,-1.12,0.95	Y,Y,N	N	Y	Y	NONE
	11:17874220|17878244	exon	0.33,0.98,0.00	0.00,0.00,0.00	0.53,0.87,1.54	2.73,-1.88,-4.52	N,N,Y	SERGEF	-0.84,-1.08,-0.25	N,Y,N	N	N	Y	NONE
	14:99522133|99536088	exon	0.87,1.18,1.29	0.00,0.00,0.00	0.00,0.00,0.00	4.62,4.25,0	Y,N,N	CCDC85C	0.38,0.48,0.09	N,N,N	N	Y	Y	NONE
	19:24105940|24108043	intron	1.20,2.85,2.70	0.00,0.00,0.00	0.36,0.00,0.00	5.96,2.46,-1.72	Y,N,N	ZNF254	-0.91,-0.79,0.11	N,N,N	N	Y	Y	NONE
	9:77922161|77952431	intron	1.52,0.79,1.51	0.00,0.00,0.00	0.00,0.00,0.00	4.87,4.45,0	Y,N,N	GNAQ	0.30,0.74,0.43	N,N,N	Y	Y	Y	NONE
	9:123757703|123792630	exon	1.31,2.26,3.88	0.00,0.33,0.00	0.18,0.00,0.38	3.60,2.47,-0.57	Y,N,N	DENND1A	0.89,0.74,-0.16	N,N,N	N	Y	Y	NONE
	4:168890922|168903906	exon	1.31,1.08,1.73	0.00,0.00,0.00	0.18,0.00,0.00	5.03,2.60,-1.29	Y,N,N	PALLD|CBR4	1.19,1.43,0.23	Y,Y,N	N	Y	Y	NONE
	12:50427762|50435624	exon	3.38,2.06,2.37	6.81,7.20,4.00	2.02,2.33,5.48	-1.77,-1.26,0.52	Y,N,N	LARP4	-0.88,-1.03,-0.16	N,Y,N	N	Y	Y	NONE
	2:72695000|72731245	intron	1.42,0.79,0.97	0.00,0.00,0.00	0.00,0.00,0.00	4.50,4.15,0	Y,N,N	EXOC6B	0.83,1.95,1.11	N,Y,Y	N	Y	Y	NONE
	2:199368605|199433514	exon	1.20,1.77,1.62	0.93,0.00,0.13	0.00,0.00,0.00	1.38,4.78,1.77	N,Y,N	SATB2	-2.11,-0.84,1.25	Y,N,Y	N	Y	Y	Zheng et al., 2016
[truncated: 31,977 more rows]
