# Supplementary material for: The Circular RNA Profiles of Colorectal Tumor Metastatic Cells
Source: Front Genet. 2018 Feb 9;9:34. doi: 10.3389/fgene.2018.00034 (PMC5811837; doi:10.3389/fgene.2018.00034)
Supplement: Supplementary file 5 [file Table5.XLSX]

## Sheet: Table S5
	Descriptions
	circRNAs	circRNAs have been named by “chromosome:start site|end site”. The genomic positions are all 1-based.
	Expression of circRNAs (SRPRBM)	see Methods for details.
	NCM460/SW620	circRNAs that are differentially expressed between NCM460 and SW620.
	Table S5 Summary of expression changes (folds) of 24 cancer-related host genes and their 28 pmDECs between SW480 and SW620
	circRNAs	Expression of circRNAs (SRPRBM)			Host gene		NCM460/SW620
		SW480	SW620	SW480/SW620	Name	SW480/SW620
	9:14146689|14179780	7.91	0	7.45	NFIB	4.71	Y
	5:171183195|171205612	17	5.13	1.35	RANBP17	1.38	Y
	22:29636751|29642285	14.09	3.61	1.61	NF2	1.08	Y
	1:32279671|32280210	0	3.28	-7.16	LCK	-2.13	Y
	17:81979184|81985607	3.56	15.5	-2.45	ASPSCR1	-1.92	Y
	14:66965191|67058786	5.5	0.89	2.22	GPHN	-0.52	N
	5:177135087|177192019	0	1.63	-5.41	NSD1	-0.12	N
	5:31431576|31451640	0	1.1	-4.63	DROSHA	-1.22	N
	3:60765524|60767098	7.02	0	7.3	FHIT	2.14	N
	12:22643763|22673660	6.89	11.46	-1.08	ETNK1	-1.63	Y
	2:61522611|61526521	33.51	9.97	1.39	XPO1	0.18	Y
	21:41488394|41489593	0	1.43	-5.59	TMPRSS2	-2.5	Y
	17:20096631|20110562	0	1.62	-5.64	SPECC1	0.61	N
	17:20017987|20110562	0	1.26	-5.36	SPECC1	0.61	N
	16:67628370|67629533	3.52	6.72	-1.36	CTCF	-0.99	Y
	10:68651846|68673487	0.35	2.1	-2.64	TET1	-3.22	Y
	14:99257471|99257839	1.13	8.09	-3.14	BCL11B	-3.37	Y
	5:143054439|143057747	9.92	15.18	-1.05	ARHGAP26	-0.59	Y
	14:99257471|99257836	0	1.82	-5.73	BCL11B	-3.37	Y
	5:143041816|143057747	0	0.89	-4.52	ARHGAP26	-0.59	N
	2:112501206|112503181	5.29	0.75	2.34	TTL	0.19	N
	12:22643763|22644022	0	1.28	-5.32	ETNK1	-1.63	N
	20:32366384|32391167	6.91	2.5	1.19	ASXL1	0.15	N
	12:27671431|27674221	1.8	0	4.96	PPFIBP1	2.07	N
	9:14146689|14155893	1.85	0	5.01	NFIB	4.71	N
	16:89791403|89792547	0	1.4	-5.4	FANCA	-0.46	N
	5:56856600|56865977	1.96	0.04	3.87	MAP3K1	0.69	N
	2:157760880|157766196	1.56	0	4.58	ACVR1	1.95	N
