# Supplementary material for: The Circular RNA Profiles of Colorectal Tumor Metastatic Cells
Source: Front Genet. 2018 Feb 9;9:34. doi: 10.3389/fgene.2018.00034 (PMC5811837; doi:10.3389/fgene.2018.00034)
Supplement: Supplementary file 7 [file Table7.XLSX]

## Sheet: Table S7
	Header descriptions
	CRC-related microRNA	CRC-related microRNA	n = 69
	circRNA	circRNAs predicted to be sponger of CRC-related microRNA
	mRNA expression patterns in CRC	miRNA expression patterns in CRC that have been previously identififed (Aleckovic et al., 2015; Wang et al., 2015; Jin et al., 2017)
	parent gene	Parent gene of circRNA (gene with * is metastasis-related)
	metastasis-related parent gene	The parent gene is metastasis-related
	microRNA target gene	microRNA target gene supported by strong experimental evidences (Reporter assay or Western blot) from miRTarBase	n = 164
	metastasis-related microRNA target gene	The microRNA target gene is metastasis-related	n = 25
	Table S7 CRC related circRNA-miRNA-mRNA networks based on CRC-related miRNA and pmDECs
	CRC-related microRNA	mRNA expression patterns in CRC	circRNA	parent gene	metastasis-related parent gene	target gene	metastasis-related target gene
	hsa-miR-638	down-regulated in CRC	7:105038126|105041023 1:225007413|225097239 X:47846105|47895940 3:197090912|197119530 3:197085580|197119530 3:197085580|197116083 7:5641154|5652510 3:197081051|197119530	KMT2E DNAH14 ZNF81 DLG1 DLG1 DLG1 RNF216 DLG1	N	SOX2 SP2 OSCP1	N
	hsa-miR-106a	up-regulated in CRC	X:131749306|131794466	FIRRE	N	CYP19A1 TGFBR2 RB1 VEGFA CDKN1A RBL2 ARID4B CASP7 CCND1 SLC2A3 E2F1* APP MAPK9 LIMK1 RUNX3 FASTK PTEN TIMP2 BCL10 IL10 SIRPA BMP2 ATM MYLIP RUNX1* HIPK3 FAS STAT3	Y
	hsa-miR-139	down-regulated in CRC	9:4823548|4833228 2:171448681|171476950 16:68266593|68275249 13:24222819|24224582 13:95983804|95999307 10:60261859|60279639 7:47344755|47346356 1:93582301|93584121	RCL1 DCAF17 SLC7A6 RP11-307N16.6|SPATA13 UGGT2 ANK3 TNS3 BCAR3	N	NFKB1 NR5A2 RAP1B JUN MCL1 IGF1R ZHX2 NOTCH1 PIK3CA HRAS RHOT1 FAM162A FOS CXCR4 ROCK2	N
	hsa-miR-20a	with a clinical feature of tumour size in CRC, oncogene	X:131749306|131794466	FIRRE	N	MAP2K3 TGFBR2 RB1 VEGFA MAP3K12 KIT RBL1 NRAS APP MAPK9 E2F3 TCEAL1 Tgfbr2 ABL2 BMPR2 CCND2 LIMK1 EGR2 MAP3K5 UBE2C PPARG WEE1 MEF2D TP53INP1 STAT3 MYC IRF2 Prkg1 EPAS1 ETV1 MCL1 BCL2 CDKN1A RBL2 BAMBI TSG101 CRIM1 SMAD7 HIF1A CCND1 E2F1* RGS5 ITGB8 DNMT1 PTEN PRKG1 FBXO31 SIRPA PURA BNIP2 EGLN3 PKD1 GJA1 RUNX1* DUSP2 ARHGAP12 PHLPP2	Y
	hsa-miR-378d	down-regulated in CRC,target on vimentin	14:66965191|67058786 11:110136663|110137414 1:156333547|156334918	GPHN ZC3H12C CCT3	N		N
	hsa-miR-203b	with a clinical feature of tumour size in CRC(miR-203), oncogene	13:24222819|24224582 2:239990074|240011696	RP11-307N16.6|SPATA13 NDUFA10	N		N
	hsa-miR-27a	with a clinical feature of survival in CRC, tumor suppressor genes, promotes EC-mediated angiogenesis	6:87215903|87233527 3:11358418|11380052 6:87215903|87218731 3:113249722|113250833 10:179994|221356 19:48633444|48633655 12:44703726|44714741 4:40821871|40830577	ZNF292 ATG7 ZNF292 BOC ZMYND11 DBP NELL2 APBB2	N	MXI1 PIK3CG* THRB SLC7A11 KRAS GATA2* HIPK2 IFNG SEMA6A EGFR SP4 ABCA1 SP3 PPARG WEE1 SP1 FBXW7 IFNR MET Mstn FOXO1 MYT1 PDS5B LDLR IGF1 CCND1 PHB DPYD NFE2L2 ZBTB10 WDR77 MAP2K4 SEMA7A YWHAZ* SPRY2 PAX3 PSAP APC HOXA10 GRB2	Y
	hsa-miR-183	up-regulated in CRC	4:6923373|6924111 4:40821871|40830577 5:134199086|134206131 8:69755424|69761875 9:136224007|136226874	TBC1D14 APBB2 PPP2CA|CTD-2410N18.5 SLCO5A1 QSOX2	N	LRP6 PPP2R4 KIF2A PPP2CB ITGB1 BMI1 ZEB1* DKK3 EGR1 AKAP12 BTRC GSK3B ZFPM1 SNAI2 NFIL3* PDCD4 AANAT IDH2 SMAD4* FOXO1 EZR	Y
	hsa-miR-378i	down-regulated in CRC,target on vimentin	14:66965191|67058786 11:110136663|110137414 16:69155871|69167185 5:136147832|136154163 1:77717867|77725762	GPHN ZC3H12C UTP4 SMAD5 USP33	N		N
	hsa-miR-203a	with a clinical feature of tumour size in CRC, oncogene	5:143041816|143057747 5:143054439|143057747 2:235883345|235908906 13:98460372|98466561 3:197051577|197069260	ARHGAP26 ARHGAP26 AGAP1 STK24 DLG1	N	PPM1D ABCE1 VEGFA BMI1 TP63 ASAP1 RAN CASK E2F3 BCL2L2 AKT2 MYD88 IFIT1 EDNRA LASP1 LIFR ZEB2 SRC ZNF148 CBLL1 SNAI1 CAV1 KIF2A RUNX2 JUN RAPH1 PLD2 SOCS3 ABL1 E2F1* PIK3CA MMP10 IL24 KIF5B CDK6 TJP2 DLX5 SOCS6 ATM UVRAG SNAI2 CREB1 SMAD4* EYA4 BIRC5 GDAP1 TNF	Y
	hsa-miR-455	down-regulated in CRC	11:68347847|68365702 11:68357650|68365702 9:136224007|136226874 1:93582301|93584121	LRP5 LRP5 QSOX2 BCAR3	N	MUC1 NCSTN	N
	hsa-miR-200c	with a clinical feature of tumour size in CRC, tumor suppressor genes	8:140700891|140706205	PTK2	N	PIN1 SEC23A SHC1 ELMO2 GEMIN2 RIN2 ETS1 CFL2 PMAIP1 Zeb1 E2F3 KRAS NTRK2 NTF3 ATRX NOTCH1 ACVR2B TBK1 PTPN13 BTC HFE UBQLN1 ROCK2 RND3 BRD7 SUZ12 RHOA BCL2 Reln KLHL20 DLC1 HOXB5 KDR VAC14 ZFPM2 Zeb2 XIAP TCF7L1 USP25 WDR37 ERRFI1 FLT1 ERBB2IP VEGFA BMI1 DNMT3B ZEB1* TUBB3 CDH11 GATA4* RASSF2 LPAR1 BAP1 EDNRA KLF11 IKBKB ZEB2 TIMP2 SP1 ZNF217 EFNA1 DNMT3A UBE2I FN1 FBLN5 MSN PTPRD RNF2 Vldlr CCNE…	Y
	hsa-miR-196b	up-regulated in CRC	6:20739519|20781265 14:66965191|67058786 16:85633914|85634132 16:879570|911079 12:44703726|44714741 19:10583606|10584070	CDKAL1 GPHN GSE1 LMF1 NELL2 AP1M2	N	HOXA9 HOXC8 RDX HOXB8 ETS2 FAS HOXB7* CD8A MEIS1	Y
	hsa-miR-608	with a clinical feature of tumour size in CRC, tumor suppressor genes	14:102040236|102040673 10:84417771|84425893 1:45566569|45567020 20:45815541|45815913 13:24222819|24224582 11:121478118|121497049 9:129503323|129503672 6:45431863|45512407 14:32433460|32433817 6:30888688|30889430 5:56856600|56865977 18:36195257|36203189 2:235883345|235908906 16:28146094|28169909 16:70731495|70744579 7:100819557|100820296 13:112516440|112527484 19:43732858|43733733 2:239144583|2391…	RP11-1017G21.4|DYNC1H1 CCSER2 AKR1A1 UBE2C RP11-307N16.6|SPATA13 SORL1 LINC00963|RP11-492E3.51 RUNX2 AKAP6 DDR1 MAP3K1 MOCOS AGAP1 XPO6 VAC14 EPHB4 TUBGCP3 SMG9 HDAC4 KATNAL1 PTPN14 SCARF1 ABLIM1 MAD1L1 TNS4 NSMF COX19|ADAP1 LHFPL2	N	FBXO32 CD44 CDC42	N
	hsa-miR-145	down-regulated in CRC	18:8718424|8720496 12:8713811|8714041 5:136147832|136154163 X:47846105|47895940 5:142131808|142144676 8:27525362|27536855 4:102714438|102726683 14:90978306|91001159 17:40495987|40496520 2:175111568|175121540 4:87195324|87195690	MTCL1 RIMKLB SMAD5 ZNF81 NDFIP1 EPHX2 MANBA RPS6KA5 TNS4 ATF2 KLHL8	N	TPM3 ALDH3A1 ACTB CD44 SERINC5 AKR1B10 YES1 ETS1 CDK4 E2F3 CCDC43 DTD1 ROCK1 BRAF COL5A1 FLI1 IRS2 APH1A ABHD17C CD28 RTKN TMOD3 SERPINE1 JAG1 PODXL SP7 ILK BNIP3 MYRF MUC1 FAM3C EPAS1 SOX9 FAM45A CEP19 ITGB8 NFATC1 PTP4A2 ADD3 MMP1 CDK6 TMEM9B C11orf65 STAT1 ROBO2 NUDT1 DDX6 TSPAN6 DDC SMAD3* NDUFA4 ARL6IP5 LYPLA2 IFNB1 GMFB CTGF POU5F1 NDRG2 FZD7 PPP3CA TGFBR2 PPM1D MMP14 PHF17 MMP12 VEGFA CFTR…	Y
	hsa-miR-498	down-regulated in CRC	16:89791403|89792547	FANCA	N	KRTAP5-9 ERBB2 TERT RBFOX2	N
	hsa-miR-320a	down-regulated in CRC, target on β-catenin	13:28174272|28177935 6:160397979|160410846 16:85633914|85634132 7:131387120|131399433 4:39075965|39086727 9:94773002|94801002	PAN3 SLC22A3 GSE1 MKLN1 KLHL5 C9orf3	N	NFATC3 MCL1 POLR3D BMI1 ARF1 NPR1 RAC1 TRPC5 GNAI1 BANP PTEN NRP1 IGF1R TFRC AQP4 ITGB3 TAC1 Polr3d AQP1 HSPB6 MAPK1	N
	hsa-miR-148b	down-regulated in CRC	1:93894614|93901669	GCLM	N	MCL1 CSF1 CCKBR NRAS PIK3CA ACVR1 ROCK1 PRKAB1 ALCAM HLA-G ITGA5	N
	hsa-miR-320c	with a clinical feature of tumour size in CRC(miR-320), tumor suppressor genes	13:28174272|28177935 7:131387120|131399433	PAN3 MKLN1	N	SMARCC1 GNAI1	N
	hsa-miR-378b	down-regulated in CRC(miR-378)	14:66965191|67058786 12:27671431|27674221 10:12215740|12238485	GPHN PPFIBP1 CDC123	N		N
	hsa-miR-342	down-regulated in CRC	12:107520487|107544139 16:29905788|29906127 13:24222819|24224582 X:135545423|135556300 9:22046751|22056387 9:100303632|100310379 1:151315573|151316509 19:55098784|55103568	BTBD11 ASPHD1|KCTD13 RP11-307N16.6|SPATA13 DDX26B CDKN2B-AS1 TEX10 PI4KB PPP1R12C	N	SREBF1 SREBF2 GEMIN4 BMP7 DNMT1 ID4	N
	hsa-miR-103a	up-regulated in CRC(miR-103)	20:45815541|45815913 15:90439332|90443478 3:11358418|11380052 3:185598412|185613408 16:29312350|29328624 2:190659158|190670459 15:100254136|100331054 7:22960256|22991139 15:100152612|100331054 15:100199318|100331054	UBE2C IQGAP1 ATG7 SENP2 RP11-231C14.7|RP11-231C14.6 NAB1 ADAMTS17 FAM126A ADAMTS17 ADAMTS17	N	CAV1 CCNE1 Ccne1 CYP2C8 AGO1 PTEN KLF4 DICER1 RAD51 TIMP3 MYB CREB1 CDK2 GPD1 DAPK1 ID2 Cdk2 SNCG Creb1	N
	hsa-miR-144	up-regulated in CRC	20:64264429|64268010 7:17845595|17850964	PCMTD2 SNX13	N	PTEN FGA FGG TTN CFTR NOTCH1 MET FGB MTOR PLAG1 TGFB1 ZFX EZH2 NFE2L2	N
	hsa-miR-378f	down-regulated in CRC(miR-378)	14:66965191|67058786 16:69155871|69167185 2:36396614|36442735 2:36441258|36442735 22:49797805|49804360	GPHN UTP4 CRIM1 CRIM1 BRD1	N		N
	hsa-miR-378h	down-regulated in CRC(miR-378)	14:66965191|67058786 7:39997494|40047877 11:110136663|110137414 16:69155871|69167185 2:36396614|36442735 16:29320928|29328624 10:115120185|115129535 10:12215740|12238485 16:29312350|29328624 2:36441258|36442735 16:66622062|66623502	GPHN CDK13 ZC3H12C UTP4 CRIM1 RP11-231C14.7|RP11-231C14.6 ATRNL1 CDC123 RP11-231C14.7|RP11-231C14.6 CRIM1 CMTM4	N		N
	hsa-miR-630	up-regulated in CRC,targets Slug in hepatocellular carcinoma	11:110136663|110137414 5:108867767|108883518	ZC3H12C FER	N	SNAI2 YAP1 IGF1R BCL2L2 BCL2	N
	hsa-miR-17	with a clinical feature of tumour size in CRC, oncogene, promotes angiogenesis	7:105038126|105041023 8:104068512|104148848 5:95763508|95783963 2:190659158|190670459 1:93571670|93576129 X:131749306|131794466 2:15488894|15534641 8:130358017|130401970 8:130358017|130361771	KMT2E RIMS2 RHOBTB3|GLRX NAB1 BCAR3 FIRRE NBAS ASAP1 ASAP1	N	KDR TIMP3 GPX2 VIM SELE ICAM1 GALNT7 TXNRD2 SOD2 MAP3K12 MMP2 BCL2L11 YES1 Jak2 E2F3 BMPR2 CCND2 GPR137B PDLIM7 TCF3 ZBTB4 PKD2 MEF2D TIMP3 TP53INP1 STAT3 RND3 NCOA3 EPAS1 BCL2 RBL2 CCL1 HBP1 NPAS3 HIF1A ITGB8 DNMT1 CLU PTEN ZNFX1 Stat5a TBC1D2 RUNX1* SMAD4* Bcl2 TGFBR2 RB1 VEGFA HSPB2 MDM2 RBL1 KAT2B ADAR APP MAPK9 TCEAL1 Tgfbr2 LIMK1 UBE2C WEE1 NABP1 ICAM1 SELE TNFSF12 MYC LDLR ETV1 CDKN1A CCND…	Y
	hsa-miR-100	down-regulated in CRC	3:11358418|11380052	ATG7	N	FKBP5 MMP13 IGF2 ZNF215 FGFR3 THAP2 HOXA1 PLK1 BMPR2 MTOR CTDSPL AKT1 SMARCA5 RAP1B IGF1R HS3ST2 CYR61 NCOR2 ATM FLT1	N
	hsa-miR-31	up-regulated in CRC	13:24222819|24224582 2:44209210|44218537 5:131677703|131699002 19:48633444|48633655 7:5641154|5652510 21:44855210|44861271 2:157760880|157766196	RP11-307N16.6|SPATA13 PPM1B CTC-432M15.3|FNIP1 DBP RNF216 PTTG1IP ACVR1	N	RHOA RHOBTB1 NFAT5 CDK1 PRKCE ETS1 YY1 HOXC13 LATS2 MPRIP KLF13 CREG1 ITGA5 PPP2R2A ARPC5 NUMB HIF1AN TIAM1 SRC MET CASR MAP4K4 ICAM1 DMD SELE TBXA2R SP7 RHOA MLH1 MMP16 C11orf30 MCM2 DKK1 DACT3 SATB2 JAZF1 FZD3 STK40 CXCL12 RDX WASF3 RASA1 RAB27A RET ARID1A ABCB9 FOXP3	N
	hsa-miR-103b	up-regulated in CRC(miR-103)	3:11358418|11380052 12:13753317|13753915	ATG7 GRIN2B	N		N
	hsa-miR-133b	down-regulated in CRC(miR-133)	21:41237513|41257326 21:41241819|41250901 13:24222819|24224582 3:183643480|183651276 21:41226266|41257326 9:85618983|85633374 16:72088987|72090786 9:85596362|85633374	BACE2 BACE2 RP11-307N16.6|SPATA13 KLHL24 BACE2 AGTPBP1 TXNL4B AGTPBP1	N	RHOA FAIM MCL1 CDK13 GLI1 PRDM16 FSCN1 TAGLN2 RB1CC1 ERG HCN4 BCL2L2 PTBP2 HCN2 EGFR AKT1 PTPRK MMP9 IGF1R KCNH2 STK3 CPNE3 SP1 PITX3 FGFR1 MET CTGF CDC42 FOXL2 CXCR4	N
	hsa-miR-320b	down-regulated in CRC(miR-320)	13:28174272|28177935 6:160397979|160410846 7:131387120|131399433 4:39075965|39086727 9:94773002|94801002	PAN3 SLC22A3 MKLN1 KLHL5 C9orf3	N		N
	hsa-miR-182	up-regulated in CRC	6:150877634|150887981 4:39075965|39086727 19:47416652|47417350	MTHFD1L KLHL5 MEIS3	N	ATF1 CHL1 CLOCK NTM FLOT1 BDNF CDKN1B SMARCD3 CCND2 TP53BP1 PFN1 CYLD GSK3B NDRG1 FBXW7 TP53INP1 MTSS1 RECK CHEK2 FOXO1 THBS1 FOXF2 RARG CDKN1A BCL2 ZFAND4 CREB5 BARD1 Mitf SATB2 PTEN TSC22D3 CADM1 RAD17 FOXO3 ADCY6 LRRC4 FGF9 SNAI2 MITF PDCD4 CREB1 SMAD4* ULBP2 TCEAL7	Y
	hsa-miR-143	down-regulated in CRC	21:32453312|32467848 4:1228199|1241519 20:63789821|63790790 1:219790348|219792055 20:63775678|63790790	EVA1C CTBP1 ZBTB46 SLC30A10 ZBTB46	N	MMP13 HK2 MAPK7 CD44 MDM2 KLF5* FNDC3B KRAS LIMK1 BRAF FHIT RREB1 AKT1 IGF1R COL3A1 DNMT3A SERPINE1 JAG1 HNF4A BCL2 FSCN1 MACC1 HRAS MYO6 COL1A1* IL13RA1 DDX6 DYT10 PTGS2 SDC1 TNF NR2C2 COX2	Y
	hsa-miR-4478	down-regulated in CRC	16:68266593|68275249 9:129503323|129503672 7:42023468|42026412 13:64002385|64034537 6:85557976|85574378 1:12578718|12579412 1:12578718|12580666 2:170682395|170683059 X:131749306|131794466	SLC7A6 LINC00963|RP11-492E3.51 GLI3 LINC00355 SNX14 DHRS3 DHRS3 AC007277.3 FIRRE	N		N
	hsa-miR-29a	down-regulated in CRC, induce pro-metastatic inflammatory response(exo)	12:8713811|8714041 6:158573420|158608750 16:29312350|29328624 13:49187122|49188633 2:65001448|65010763 20:54157169|54171670	RIMKLB TMEM181 RP11-231C14.7|RP11-231C14.6 FNDC3A SLC1A4 CYP24A1	N	FGA BACE1 MMP2 CDK4 SPARC TDG MYCN CCND2 SFRP2 GPR85 FGG PIK3R1 NASP COL3A1 TET1 AKT3 TNFAIP3 COL4A1 SRGAP2 SAPCD2 CPEB3 MCL1 BCL2 IGF1 VDAC1 HBP1 IMPDH1 COL4A2 DNMT1 PTEN CDK6 KREMEN2 PDGFRB NAV3 FOXO3 PXDN TET2 PER1 ZFP36 GLUL ITIH5 PPM1D TRAF4* VEGFA DNMT3B BCL7A CDC7 RAN LOX ITGA11 ADAMTS9 AKT2 PPP1R13B DICER1 CPEB4 CEACAM6 SERPINB9 DNMT3A CDK2 CDC42 TET3 SERPINH1 ITGA6 LPL RNASEL DKK1 CCND1 …	Y
	hsa-miR-219a-1	with a clinical feature of tumour size in CRC(miR-219-1), tumor suppressor genes	14:52653069|52658150 7:47344755|47346356 20:51712966|51729978 1:94220258|94231643 1:93582301|93584121	ERO1A TNS3 ATP9A ARHGAP29 BCAR3	N		N
	hsa-let-7g	with a clinical feature of metastasis in CRC, oncogene	4:153315485|153315999 12:107520487|107544139 10:127125474|127127764 9:94292341|94293069 2:58221942|58232112 13:98920954|98923371	TRIM2 BTBD11 DOCK1 ZNF169 FANCL DOCK9	N	TNFRSF10B THBS1 AGO1 BCL2L1 BMI1 CASP3 CDKN2A KRAS IL13 GAB2 AKT2 SMAD2 IGF2BP1 HMGA2 TGFBR1 COL1A2* MYC FN1	Y
	hsa-miR-141	altered cell-free miRNA levels in metastatic CRC patients compared to localized CRC patients	5:138781923|138827718 14:32433460|32433817 6:107503657|107506427 1:1223244|1228946 7:107281300|107298346 12:47740642|47743676	CTNNA1 AKAP6 SOBP SDF4 COG5 RAPGEF3	N	HDGF YAP1 SHC1 ERBB2IP CLOCK ELMO2 SFPQ RIN2 UBAP1 KLF5* ZEB1* HNRNPD RASSF2 E2F3 MAPK9 EIF4E BAP1 TFDP2 KLF11 YWHAG STK3 ACVR2B ZEB2 TIAM1 BRD3 MAP4K4 NR0B2 STAT4 PPARA MAPK14 KLHL20 TGFB2 HOXB5 KEAP1 VAC14 ZFPM2 PTPRD TRAPPC2P1 PTEN TCF7L1 PHLPP1 DLX5 CDC25C SEPT7 TM4SF1 WDR37 ZMPSTE24 TAZ CDYL CDC25A CTBP2 PHLPP2	Y
	hsa-miR-372	with a clinical feature of tumour size and survival in CRC, oncogene	2:9279317|9297445 16:28146094|28169909 4:145845956|145849561 5:78509784|78510398	ASAP2 XPO6 ZNF827 LHFPL2	N	TGFBR2 ATAD2 NFIB VEGFA CDKN1A DKK1 ERBB4 NR4A2 LATS2 KLF13 MBNL2 BTG1 WEE1 TRPS1 CCNA1 CDK2 TNFAIP1 LEFTY1 RHOC	N
	hsa-miR-124	down-regulated in CRC	1:1223244|1228946 20:54157169|54171670	SDF4 CYP24A1	N	CLOCK BACE1 FLOT1 BDNF CDK4 ROCK1 CCND2 IQGAP1 ADIPOR2 MECP2 NFKBIZ EFNB1 NR3C2 IL6R REST CD274 JAG1 STAT3 ROCK2 CD151 SPHK1 Rab38 CTDSP1 CCL2 SOS1 MAPK14 HNRNPA2B1 CAMTA1 RELA SLC16A1 RAC1 NFATC1 GRIA1 SYCP1 PPP1R13L E2F6 CDK6 LAMC1 RDH10 CTGF XRCC6 SMYD3 ELK3 PTBP1 FXN PEA15 GRIA2 HOTAIR RGS4 RHOG HMGA1 ITGB3 CEBPA AMOTL1 CDK2 MTPN CAV1 AHR GRIA3 ITGB1 PIK3CA EZH2 KLF6 VIM NR3C1 RRAS PRRX1 AR S…	N
	hsa-let-7a	altered cell-free miRNA levels in metastatic CRC patients compared to localized CRC patients	20:58667490|58673711 9:137728349|137744090	STX16-NPEPL1|STX16 EHMT1	N	NKIRAS2 VDR RRM2 AGO1 AGO4 AURKB NRAS APP LIN28A KRAS CCND2 EGFR CCR7 IGF2BP1 HMGA2 HAS2 CDC34 CASP9 DICER1 TMED7 HMGA1 ITGB3 RAVER2 MYC PRDM1 TNFRSF10B MPL IGF2 trim71 CDKN1A NR1I2 CASP3 E2F1* lin-41 wech TRIM71 PAK1 HRAS NF2 EZH2 CDK6 UHRF2 EWSR1 CASP8 FOXA1 IL6 E2F2 RAB40C	Y
	hsa-miR-133a	down-regulated in CRC	12:106376359|106380139 21:41237513|41257326 21:41241819|41250901 13:24222819|24224582 3:183643480|183651276 21:41226266|41257326 9:85618983|85633374 16:72088987|72090786 12:47740642|47743676 7:104136781|104165282 9:85596362|85633374	POLR3B BACE2 BACE2 RP11-307N16.6|SPATA13 KLHL24 BACE2 AGTPBP1 TXNL4B RAPGEF3 ORC5 AGTPBP1	N	MMP14 VEGFA ANXA2 PRDM16 UBA2 TAGLN2 PDLIM5 EGFR ARPC5 IGF1R KCNQ1 KCNH2 LASP1 CASP9 SNX30 SP1 CACNA1C SGMS2 CDC42 VKORC1 RGS3 MCL1 BCL2L1 PNP UCP2 FSCN1 MSN PIK3R2 HCN4 HCN2 COL1A1* EGFL7 RFFL FTL GSTP1	Y
	hsa-miR-155	altered cell-free miRNA levels in Metastasis/recurrence CRC patients compared to disease-freepost-op/chemotherapy CRC patients, promotes EMT	6:87215903|87233527 6:87215903|87218731	ZNF292 ZNF292	N	KRCC1 SMAD1 POLE3 TLE4 AGO4 PKIA ANXA2 CLUAP1 IL17RB AGTR1 GCSAM CARHSP1 CEP41 PCDH9 MAP3K10 FLI1 DET1 FAM199X DOCK1 INPP5F UPF2 MYBL1 EDN1 UBTD2 TERF1 C3orf18 CCDC82 SMARCA4 TP53INP1 TSHZ3 UBQLN1 WBP1L MMP16 MLH1 BACH1 TAF5L SAP30L MAP3K14 LCORL RAC1 TOMM20 MRPL18 RAPGEF2 IFNGR1 TBC1D14 FOXO3 RHEB LIN7C ARL6IP5 MITF SKI Cebpb MORC3 SHANK2 SECISBP2 APC Sfpi1 SMAD4* BCL6 MATR3 LRIF1 ARFIP1 ANAPC16…	Y
	hsa-miR-181b	with a clinical feature of tumour size and metastasis in CRC, oncogene	5:168488602|168494650 5:123545417|123557564 19:45025329|45025737 2:214752447|214797117	RARS CSNK1G3 RELB BARD1	N	MCL1 BCL2 NLK KAT2B E2F1* GRIA2 FOS SIX2 LATS2 PLAG1 XIAP MAP2K1 VSNL1 CDX2 MAP3K10 GATA6* RAP1B SIRT1 NFIA ADCY9 RNF2 IGF1R CYLD TMED7 CBX7 ATM PBX3 TIMP3 CREB1 TCL1A	Y
	hsa-miR-92a	up-regulated in CRC	13:112516440|112522509 13:112516440|112527484	TUBGCP3 TUBGCP3	N	TGFBR2 ESR2 ARID4B BCL2L11 TP63 KAT2B CDH1 BMPR2 MAPK8 ITGA5 CCL8 Qrsl1 STAT3 OSBPL2 CPEB2 DUSP10 SMAD7 OSBPL8 NR1H4 RGS5 KLF2 MAPRE1 RFFL TP53 DNMT1 PCGF5 PTEN HIPK1 SOCS5 PHLPP1 MAP2K4 MYLIP HIPK3	N
	hsa-miR-320d	with a clinical feature of tumour size in CRC(miR-320), tumor suppressor genes	7:131387120|131399433	MKLN1	N	GNAI1 RBFOX2	N
	hsa-miR-181a	up-regulated in CRC	1:50535369|50596216 2:214752447|214797117	FAF1 BARD1	N	NANOG PPP3CA PTPN22 BCL2L11 NLK ATG5 DUSP6 CDKN1B KAT2B WIF1 KRAS COL16A1 HIPK2 IFNG FOS PLAG1 MAP2K1 CDX2 PROX1 TWIST1 SIRT1 NOTCH1 TGFBR1 CD4 STAT3 MAPK1 TGFBRAP1 AHR RALA PGR BCL2 MCL1 TERT GPR78 RGS5 PRKCD HRAS XIAP ABCG2 GATA6* RAP1B RNF2 DUSP5 KLF6 E2F5 TIMP1 MTMR3 DDIT4 ZNF763 PTPN11 ATM PBX3 DDX3X PRAP1	Y
	hsa-miR-21	up-regulated in CRC,Enhances invasion/migration, metastasis in vivo	X:135545423|135556300 2:147896301|147899898 2:65001448|65010763 5:112234634|112266330 7:158773341|158799072 12:13865798|13866226 5:37331685|37341242 5:112259229|112266330	DDX26B ACVR2A SLC1A4 EPB41L4A ESYT2 GRIN2B NUP155 EPB41L4A	N	Sorbs2 MAT2A MAT2B MAP2K3 SOD3 NCAPG BMPR2 BASP1 BTG2 DERL1 NTF3 FMOD REST FASLG SMARCA4 EIF4A2 RTN4 TIMP3 COL4A1 TNFAIP3 STAT3 JAG1 ISCU TNFRSF10B SMN1 NCOA3 RHOB IRAK1 CCL20 DUSP10 BCL2 DOCK5 GAS5 TM9SF3 TGIF1 WWP1 APAF1 PTX3 CLU PTEN SOX5 LRRFIP1 RASGRP1 YOD1 SPRY2 PDCD4 SETD2 BCL6 SATB1 GDF5 TGFBR2 SIRT2 SERPINI1 HPGD NFIB VEGFA SERPINB5 TP53BP2 PLAT TP63 DOCK7 VHL TCF21 PCBP1 AKT2 MYD88 EGFR…	Y
	hsa-miR-210	Promotes EC-mediated angiogenesis in vitro	13:24222819|24224582 19:56146247|56147208 16:29905788|29906127 20:58667490|58673711 19:10583606|10584070 17:82956695|82965746 13:112516440|112522509 7:100819557|100820296 13:112516440|112527484 11:883148|884169	RP11-307N16.6|SPATA13 ZNF444 ASPHD1|KCTD13 STX16-NPEPL1|STX16 AP1M2 B3GNTL1 TUBGCP3 EPHB4 TUBGCP3 CHID1	N	CASP8AP2 EHD2 BDNF STMN1 DIMT1 E2F3 LDHA PTPN2 SH3BGRL IGFBP3 AIFM3 RAD52 HOXA9 PTPN1 MCM3 FOXN3 DDAH1 TFRC NPTX1 TP53I11 GPD1L HIF3A HSD17B1 BNIP3 ISCU CPEB2 VMP1 LDHB XPA HOXA1 HIF1A KCMF1 P4HB INPP5A COL4A2 PIM1 XIST EFNA3 MNT FGFRL1 ALDH5A1 NDUFA4 MRE11A PTBP3 SDHD FOXP3 NCAM1	N
	hsa-miR-194	down-regulated in CRC	13:24222819|24224582 16:4332215|4333519 1:225007413|225097239 X:47846105|47895940 8:141185139|141190417 12:48939655|48941188 1:165679442|165683110 12:13753317|13753915 7:42040038|42048696 17:40495987|40496520 1:93567279|93567851 1:151315573|151316509	RP11-307N16.6|SPATA13 PAM16|GLIS2 DNAH14 ZNF81 DENND3 ARF3|RP11-302B13.5 ALDH9A1 GRIN2B GLI3 TNS4 BCAR3 PI4KB	N	TLN2 BMI1 HBEGF CDKN1B FOXM1 RAC1 PTPN12 SOX5 RBX1 BMP1 IGF1R ACVR2B PTPN13 ITSN1 DNMT3A CDH2 SOCS2 ITGA9	N
	hsa-miR-378c	down-regulated in CRC, target on vimentin(miR-378)	14:66965191|67058786 11:110136663|110137414 16:69155871|69167185 2:36396614|36442735 16:29320928|29328624 10:12215740|12238485 16:29312350|29328624 2:36441258|36442735 5:38971877|38978650 22:49797805|49804360 1:77717867|77725762 1:156333547|156334918 16:66622062|66623502	GPHN ZC3H12C UTP4 CRIM1 RP11-231C14.7|RP11-231C14.6 CDC123 RP11-231C14.7|RP11-231C14.6 CRIM1 RICTOR BRD1 USP33 CCT3 CMTM4	N		N
	hsa-miR-378j	down-regulated in CRC, target on vimentin(miR-378)	6:160397979|160410846 2:147896301|147899898 5:134199086|134206131	SLC22A3 ACVR2A PPP2CA|CTD-2410N18.5	N		N
	hsa-miR-221	up-regulated in CRC, enhance invasion/migration in vitro	11:14859043|14861366 17:59731421|59738947 13:102622877|102627924 14:76166663|76195972 5:142131808|142144676 1:3579825|3595447 11:77624963|77625818 22:49797805|49804360	PDE3B VMP1 TPP2 GPATCH2L NDFIP1 MEGF6 CLNS1A BRD1	N	MBD2 CORO1A MGMT ARNT RB1 MMP2 KIT STAT5A MDM2 SSX2IP CREBZF ETS1 CDKN1B TCEAL1 BNIP3L FOS ADAM1A SIRT1 PIK3R1 BRAP DVL2 MYBL1 ZEB2 TNFSF10 WEE1 DICER1 TBK1 TRPS1 TMED7 RAD51 TIMP3 ICAM1 SELE RECK DIRAS3 BNIP3 CTCF BBC3 HOXB5 SOCS3 PAK1 SOCS1 MEOX2 APAF1 TP53 PTEN ANXA1 ARIH2 CERS2 FMR1 HECTD2 USP18 HMGXB4 FOXO3 NAIP DDIT4 BMF CDKN1C RUNX1* GJA1 DKK2 ESR1 RAB1A ASZ1 TICAM1	Y
	hsa-miR-378e	down-regulated in CRC, target on vimentin(miR-378)	14:66965191|67058786 11:110136663|110137414 1:156333547|156334918	GPHN ZC3H12C CCT3	N		N
	hsa-miR-378g	down-regulated in CRC, target on vimentin(miR-378)	21:41237513|41257326 13:24222819|24224582 7:105038126|105041023 21:41226266|41257326 6:20739519|20781265 7:42023468|42026412 20:16526092|16528440 17:40495987|40496520 2:37316237|37317179 14:69116366|69122360 3:31733257|31748120 4:128992167|129003876 1:93582301|93584121	BACE2 RP11-307N16.6|SPATA13 KMT2E BACE2 CDKAL1 GLI3 KIF16B TNS4 PRKD3 DCAF5 OSBPL10 SCLT1 BCAR3	N		N
	hsa-miR-320e	with a clinical feature of tumour size in CRC(miR-320), tumor suppressor genes	2:206279540|206297373 7:131387120|131399433	ZDBF2 MKLN1	N		N
	hsa-miR-1295b	down-regulated in CRC(miR-1295b-3p)	5:171183195|171205612 1:41008794|41009589 2:235883345|235908906 5:78509784|78510398 20:54157169|54171670 2:75518056|75522487 1:151315573|151316509	RANBP17 CTPS1 AGAP1 LHFPL2 CYP24A1 EVA1A PI4KB	N		N
	hsa-miR-96	up-regulated in CRC	5:21491321|21495182 5:34179013|34182867 1:214451805|214464957	GUSBP1 RP11-1023L17.1 PTPN14	N	TRIB3 SLC1A1 CDKN1A ZEB1* SCARB1 REV1 KRAS SYCP1 Mitf ALK HTR1B SLC6A6 FOXO3 ADCY6 GSK3B MITF SNAI2 RAD51 PRMT5 RECK IARS FOXO1	Y
	hsa-miR-206	down-regulated in CRC	1:219790348|219792055 17:819439|826078 3:31733257|31748120	SLC30A10 NXN OSBPL10	N	PGD FSTL1 G6PD CCND1 CDK4 NOTCH3 VAMP2 KRAS CCND2 ACTL6A TKT GPD2 GJA1 PAX3 UTRN ESR1 MET TAC1 NR1H3 Tppp	N
	hsa-miR-224	down-regulated in CRC	10:84417771|84425893 4:893377|898158 5:134199086|134206131 15:60355919|60364523 20:54157169|54171670	CCSER2 GAK PPP2CA|CTD-2410N18.5 ANXA2 CYP24A1	N	BCL2 KLK10 TPD52 HOXD10 PAK2 TRIB1 KRAS TCEAL1 SERPINF2 AP2M1 PTX3 API5 EDNRA NCOA6 DIO1 PHLPP1 FOSB PEBP1 MBD2 EYA4 CDC42 SMAD4* CXCR4 DPYSL2 NIT1	Y
	hsa-miR-18a	up-regulated in CRC	8:104068512|104148848 19:56146247|56147208 19:45280374|45280734 11:68347847|68365702 11:68357650|68365702 4:145845956|145849561 21:31164962|31203012 22:25375813|25381578 13:47988541|47997023 3:31733257|31748120	RIMS2 ZNF444 MARK4 LRP5 LRP5 ZNF827 TIAM1 LRP5L SUCLA2 OSBPL10	N	NCOA3 TGFBR2 BCL2 NEO1 Smad2 TNFSF11 SDC4 DNMT1 FCGR2B SMAD2 PTEN PIAS3 NEDD9 STK4 PHLPP1 NR3C1 DICER1 BCL2L10 SMAD3* ATM Myc ESR1 HSF2 CTGF CDK19 SMAD4* Prmt5 Smad4 KRAS	Y
	hsa-miR-103a-2	up-regulated in CRC(miR-103)	7:74356410|74357477 2:226906793|226914351 16:29312350|29328624 5:112234634|112266330 22:42890947|42891182 5:112259229|112266330	CLIP2 RHBDD1 RP11-231C14.7|RP11-231C14.6 EPB41L4A PACSIN2 EPB41L4A	N		N
	hsa-miR-214	down-regulated in CRC	16:69136696|69143389 16:68266593|68275249 1:29035826|29039426 14:76166663|76195972 1:32279671|32280210 13:24222819|24224582 X:134473359|134498684 6:158573420|158608750 5:95763508|95783963 16:4332215|4333519 11:68347847|68365702 1:225007413|225097239 10:127125474|127127764 11:68357650|68365702 5:353730|376716 1:93894614|93901669 2:26230192|26234355 6:2115771|2124731 22:49797805|49804360 4:893377|8…	UTP4 SLC7A6 EPB41 GPATCH2L LCK RP11-307N16.6|SPATA13 HPRT1 TMEM181 RHOBTB3|GLRX PAM16|GLIS2 LRP5 DNAH14 DOCK1 LRP5 AHRR GCLM HADHA GMDS BRD1 GAK OSBPL10 PPP1R12C	N	HDGF MAP2K3 LTF POU4F2 LZTS1 POR BCL2L11 NRAS ASF1B BCL2L2 CTNNB1 MAPK8 TWIST1 PSMD10 GALNT7 CD274 BAX PLXNB1 GSR ATF4 FGFR1 XBP1 UBE2I JAG1 SRGAP2 MAPK1 PAPPA ALPK2 RAB15 CCL5 TP53 EZH2 CDK6 SRGAP1 PTEN CADM1 ING4 QKI	N
	hsa-miR-34a	with a clinical feature of survival in CRC, tumor suppressor genes	13:24222819|24224582 13:99238427|99244624 5:138781923|138827718 6:168509915|168549203 16:4332215|4333519 6:30888688|30889430 5:142131808|142144676 21:32453312|32467848 2:190659158|190670459 3:196885151|196886694 6:138473306|138496371 12:48939655|48941188 13:64002385|64034537 3:31733257|31748120 1:151315573|151316509 7:157656357|157682937	RP11-307N16.6|SPATA13 UBAC2 CTNNA1 SMOC2 PAM16|GLIS2 DDR1 NDFIP1 EVA1C NAB1 SENP5 NHSL1 ARF3|RP11-302B13.5 LINC00355 OSBPL10 PI4KB PTPRN2	N	CCL22 CYBB* STX1A KDM4A EPHA5 KIT CD44 GAS1 CDK4 YY1 E2F3 VAMP2 Sirt1 LDHA MYCN ZAP70 L1CAM IL6R CDKN2C GALNT7 NOTCH1 E2f3 MAGEA12 PDGFRA JAG1 HNF4A FOXP1 SNAI1 GRM7 MAGEA3 LEF1 IMPDH2 BCL2 PPP1R10 FUT8 FOSL1 WNT1 DGUOK SYT1 DLL1 CCND3 CDK6 PDGFRB MTA2 IFNB1 ACSL4 POU5F1 BMP7 ULBP2 SIRT7 BIRC5 SPI1 HDAC1 VEGFA SOX2 PEA15 Mycn CDKN2A HOTAIR MAP2K1 MAP3K9 SIRT1 CEBPB RICTOR PCBP2 SRC MDM4 AXIN2* ME…	Y
	hsa-miR-378a	down-regulated in CRC(miR-378)	13:110622216|110624279 13:24222819|24224582 3:196885151|196886694 6:30888688|30889430 14:66965191|67058786 11:110136663|110137414 16:69155871|69167185 2:36396614|36442735 2:36441258|36442735 16:28146094|28169909 11:65894014|65897006 12:7929684|7930642 X:131749306|131794466 1:156333547|156334918	CARKD RP11-307N16.6|SPATA13 SENP5 DDR1 GPHN ZC3H12C UTP4 CRIM1 CRIM1 XPO6 FOSL1 SLC2A3 FIRRE CCT3	N	NODAL SUFU TUSC2 CDK6 CYP19A1 IGF1R VIM VEGFA GALNT7 TUSC2 KSR1 SUFU TOB2 MAPK1 NPNT MYC MSC GRB2	N
	hsa-miR-135b	up-regulated in CRC	10:124488422|124498128 2:88182699|88183073 10:69483691|69498396 11:70659828|70661678 17:819439|826078 7:42040038|42048696 1:151315573|151316509	LHPP THNSL2 TSPAN15 SHANK2 NXN GLI3 PI4KB	N	LZTS1 SMAD5 KLF4 TGFBR1 ACVR1B MTCH2 CASR APC BMPR2 MID1 PPP2R5C MAFB	N
	hsa-miR-423	with a clinical feature of tumour size in CRC, oncogene	12:107520487|107544139 15:90439332|90443478 14:54702062|54702580 16:29320928|29328624 8:127890589|127890998 16:4332215|4333519 16:29312350|29328624 6:158448996|158452268 4:6923373|6924111 1:29035826|29039426 5:618990|624579 7:158773341|158799072 2:75518056|75522487 15:100254136|100331054 1:1223244|1228946 15:100152612|100331054 9:4286038|4286523 15:100199318|100331054 19:47416652|47417350 3:12484…	BTBD11 IQGAP1 SAMD4A RP11-231C14.7|RP11-231C14.6 PVT1 PAM16|GLIS2 RP11-231C14.7|RP11-231C14.6 TULP4 TBC1D14 EPB41 CEP72 ESYT2 EVA1A ADAMTS17 SDF4 ADAMTS17 GLIS3 ADAMTS17 MEIS3 ITGB5 ADAMTS17 ANK3 AMBRA1 RAPGEF3 BCAR3 PPP1R12C STK24	N	TFF1 CDKN1A	N
	hsa-miR-135a	with a clinical feature of survival in CRC, oncogene	5:151790323|151795575 8:127890589|127890998 1:213894663|213916099 1:213894663|213901409 1:213894663|213966284	G3BP1 PVT1 PROX1-AS1 PROX1-AS1 PROX1-AS1	N	HTR1A BCL2 STAT6 VLDLR SLC6A4 ROCK1 BMPR2 NR3C2 SMAD5 JAK2 IRS2 SIAH1 APC MTSS1 MYC HOXA10	N
