# Supplementary material for: The Circular RNA Profiles of Colorectal Tumor Metastatic Cells
Source: Front Genet. 2018 Feb 9;9:34. doi: 10.3389/fgene.2018.00034 (PMC5811837; doi:10.3389/fgene.2018.00034)
Supplement: Supplementary file 8 [file Table8.XLSX]

## Sheet: Table S8
	Table S8 Characteristics of circRNAs from the CRC lines relative to normal line based on data by two previous studies. Wilcoxon rank-sum test was used for comparison of circRNAs from CRC and normal cells.
	Data set	Sample type	circRNA size			Circularization Score H
			Mean	Size	P-value	Mean	Size	P-value
	Bachmayr-Heyda et al., 2015	normal	9658	23563	<2.2e-16	189.6	15482	0.9511
		CRC	8554	17658		190.4	9474
	Zheng et al., 2016	normal	14257.4	5919	3.94e-07	201.3	4143	0.1996
		CRC	11926.5	4285		190.1	3135
