# Supplementary material for: The Circular RNA Profiles of Colorectal Tumor Metastatic Cells
Source: Front Genet. 2018 Feb 9;9:34. doi: 10.3389/fgene.2018.00034 (PMC5811837; doi:10.3389/fgene.2018.00034)
Supplement: Supplementary file 9 [file Table9.XLSX]

## Sheet: Table S10
	Header descriptions
	Position	Position of circRNA (chromosome:start|end)	n = 40
	Type	Type of circRNA
	NCM460	SRPBM of circRNA in NCM460 (sample-1,sample-2,sample-3)
	SW480	SRPBM of circRNA in SW480 (sample-1,sample-2,sample-3)
	SW620	SRPBM of circRNA in SW620 (sample-1,sample-2,sample-3)
	Log2FC_C	Log2 Fold Change of circRNA (NCM460/SW480,NCM460/SW620, SW480/SW620)
	Diff_C	circRNA: If |log2FC| >= 1 and adjusted P-value < 0.05 then it is Y else N (NCM460/SW480,NCM460/SW620, SW480/SW620)
	Parent gene	Parent gene of circRNA
	Cancer gene	The parent gene of circRNA is cancer related (The cancer gene census is from COSMIC)
	Biomarker	The type of biomarker
	Table S9 Potential circRNA biomarkers for CRC tissues
	Position	Type	NCM460	SW480	SW620	Log2FC_C	Diff_C	Parent gene	Cancer gene	Biomarker
	19:10491577|10492262	exon	0.00,0.00,0.00	3.51,3.17,5.88	1.31,1.74,1.15	-7.61,-6.35,1.18	Y,Y,N	KEAP1	Y	CRC biomarkers
	2:170682395|170683059	exon	0.00,0.00,0.00	12.91,13.68,9.19	21.81,23.35,38.63	-9.05,-10.68,-1.60	Y,Y,Y	AC007277.3	N	CRC biomarkers
	3:138570318|138572932	exon	0.00,0.00,0.00	31.92,26.23,21.07	5.47,9.88,8.84	-10.14,-8.92,1.36	Y,Y,Y	CEP70	N	CRC biomarkers
	5:176943335|176951577	exon	0.00,0.00,0.00	16.07,17.12,13.32	2.85,5.81,7.49	-9.42,-8.29,1.21	Y,Y,Y	UIMC1	N	CRC biomarkers
	7:128641203|128648982	intergenic	0.00,0.00,0.00	13.70,13.22,14.38	1.66,3.39,2.69	-9.27,-7.22,2.08	Y,Y,Y	NONE	N	CRC biomarkers
	18:12999421|13019206	exon	0.00,0.00,0.00	10.19,7.07,9.13	6.12,11.24,12.68	-8.65,-9.21,-0.49	Y,Y,N	CEP192	N	CRC biomarkers
	6:20781145|20846178	exon	0.00,0.00,0.00	2.30,1.59,1.19	4.81,5.81,6.92	-6.13,-8.50,-2.15	Y,Y,Y	CDKAL1	N	CRC biomarkers
	7:155503021|155509097	exon	0.00,0.00,0.00	3.08,3.57,1.31	3.51,6.20,6.34	-6.84,-8.32,-1.35	Y,Y,Y	CNPY1	N	CRC biomarkers
	3:80631231|80633971	intergenic	0.00,0.00,0.00	3.59,8.99,6.88	1.01,2.23,1.15	-8.16,-6.33,1.77	Y,Y,Y	NONE	N	CRC biomarkers
	4:78265025|78267432	exon	0.00,0.00,0.00	2.58,4.30,2.81	3.92,1.94,4.32	-7.19,-7.77,-0.53	Y,Y,N	FRAS1	N	CRC biomarkers
	10:70525923|70531454	exon	0.00,0.00,0.00	1.51,2.11,1.75	3.09,2.33,5.38	-6.25,-7.79,-1.36	Y,Y,N	PALD1	N	CRC biomarkers
	21:34102835|34103519	exon	0.00,0.00,0.00	4.73,3.04,3.94	1.84,3.39,3.36	-7.50,-7.39,0.12	Y,Y,N	AP000320.7|MRPS6|SLC5A3	N	CRC biomarkers
	1:32279671|32280210	exon	0.00,0.00,0.00	0.00,0.00,0.00	2.91,2.62,4.32	0,-7.67,-7.16	N,Y,Y	LCK	Y	CRC metastasis biomarkers
	21:41488394|41489593	exon	0.00,0.00,0.00	0.00,0.00,0.00	1.31,1.74,1.25	0,-6.38,-5.59	N,Y,Y	TMPRSS2	Y	CRC metastasis biomarkers
	1:213915935|213966284	exon	0.00,0.00,0.00	0.00,0.00,0.00	3.51,2.52,6.53	0,-8.00,-7.49	N,Y,Y	PROX1-AS1	N	CRC metastasis biomarkers
	3:78938601|78938927	exon	0.00,0.00,0.00	0.00,0.00,0.00	2.61,4.75,5.28	0,-7.96,-7.48	N,Y,Y	ROBO1	N	CRC metastasis biomarkers
	2:218434526|218435434	exon	0.00,0.00,0.00	0.00,0.00,0.00	3.62,2.03,5.67	0,-7.88,-7.31	N,Y,Y	VIL1	N	CRC metastasis biomarkers
	19:20217140|20220417	exon	0.00,0.00,0.00	0.00,0.00,0.00	2.38,3.20,4.04	0,-7.59,-7.09	N,Y,Y	CTC-260E6.6	N	CRC metastasis biomarkers
	1:213894663|213966284	exon	0.00,0.00,0.00	0.00,0.00,0.00	2.50,2.81,4.23	0,-7.59,-7.08	N,Y,Y	PROX1-AS1	N	CRC metastasis biomarkers
	11:120653685|120660400	exon	0.00,0.00,0.00	0.00,0.00,0.00	1.66,1.94,4.13	0,-7.22,-6.67	N,Y,Y	GRIK4	N	CRC metastasis biomarkers
	16:66622062|66623502	exon	0.00,0.00,0.00	0.00,0.00,0.00	1.31,3.39,3.07	0,-7.18,-6.64	N,Y,Y	CMTM4	N	CRC metastasis biomarkers
	1:213960110|213966284	intron	0.00,0.00,0.00	0.00,0.00,0.00	1.13,2.71,2.98	0,-6.98,-6.39	N,Y,Y	PROX1-AS1	N	CRC metastasis biomarkers
	1:213894663|213901409	exon	0.00,0.00,0.00	0.00,0.00,0.00	1.43,2.33,2.21	0,-6.85,-6.22	N,Y,Y	PROX1-AS1	N	CRC metastasis biomarkers
	21:25453191|25466477	intergenic	0.00,0.00,0.00	0.00,0.00,0.00	1.54,2.03,2.21	0,-6.83,-6.19	N,Y,Y	NONE	N	CRC metastasis biomarkers
	1:213894663|213916099	exon	0.00,0.00,0.00	0.00,0.00,0.00	1.49,1.74,2.31	0,-6.76,-6.10	N,Y,Y	PROX1-AS1	N	CRC metastasis biomarkers
	5:102895851|102901413	intron	0.00,0.00,0.00	0.00,0.00,0.00	1.01,2.03,2.69	0,-6.72,-6.06	N,Y,Y	PAM	N	CRC metastasis biomarkers
	11:129681135|129682466	intergenic	0.00,0.00,0.00	0.00,0.00,0.00	1.19,1.26,3.17	0,-6.72,-6.04	N,Y,Y	NONE	N	CRC metastasis biomarkers
